# Supplementary material for: Proteomic Heterogeneity of the Extracellular Matrix Identifies Histologic Subtype-Specific Fibroblast in Gastric Cancer
Source: Mol Cell Proteomics. 2024 Sep 19;23(10):100843. doi: 10.1016/j.mcpro.2024.100843 (PMC11526087; doi:10.1016/j.mcpro.2024.100843)
Supplement: Supplementary table [file mmc2.xlsx]

## Sheet: Table S2. Clinical information
Sample #	TMT Set #	Used Condition	Date of Surgery	Age	Sex	Lauren classification	Histology	Location	Gross type	Size	Depth	Resection margin	Lymphatic invasion	Venous invasion	Perinerual invasion	Tumor border	Stromal reaction	Preexisting adenoma	Pathologic stage	TNM stage	PD-L1(22C3) conc.	EBV[ISH]	Her-2	MSI
		N : Adjacent Normal Tissue T : Tumor D : Node NN : Normal tissue			1: Male 2: Female							0: free 1: involved	0: absent 1: present	0: absent 1: present	0: absent 1: present			0: absent 1: present
SNU01	2	N, T	2021-01-04	35.4167	1	diffuse	poorly cohesive carcinoma (NOS)	body, posterior wall	AGC Borrmann 3	5.5 x 3.3 x 0.6cm	subserosa	0	1	0	1	infiltrative	desmoplasia, lymphoid aggregates	0	pT3N2M0	IIIA	Negative [CPS < 1, TPS = 0]	Negative	1+/3
SNU02	2	N, T	2021-01-15	43.9167	1	diffuse	poorly cohesive carcinoma	antrum, circle	AGC Borrmann 3	5.5 x 5.0 x 1.1cm	serosa	0	1	0	1	infiltrative	none	0	pT4aN0M0	IIB	Positive [CPS = 1, TPS < 1]	Negative	Negative (0/3)	Microsatellite stable (MSS)
SNU03	3	N, T	2021-01-20	70.25	1	diffuse	tubular adenocarcinoma, poorly differentiated	angle, lesser curvature	AGC Borrmann 3	4.5 x 4.3 x 1.0cm	subserosa	0	1	0	1	infiltrative	lymphoid	0	pT3N2M0	IIIA	Positive [CPS = 20, TPS = 0]	Negative	1+/3	Microsatellite stable (MSS)
SNU04	2	N, T	2021-02-04	61.3333	1	intestinal	papillary adenocarcinoma, moderately differentiated	total remnant stomach	AGC Borrmann 3	7.5 x 6.0 x 1.9cm	other organ (spleen)	0	1	1	0	infiltrative	desmoplasia	0	pT4bN1M0	IIIB	Positive [CPS = 7, TPS = 1]	Negative	2+/3 (positive in 10% of tumor cells)	Microsatellite instability - low (MSI-L)
SNU05	5	N, T	2021-02-05	42.4167	1	diffuse	mixed carcinoma [tubular adenocarcinoma, poorly differentiated (60%) + poorly cohesive carcinoma (NOS) (40%)]	body, posterior wall	AGC Borrmann 3	4.0 x 3.0 x 0.9cm	subserosa	0	1	0	1	infiltrative	desmoplasia	0	pT3N3aM0	IIIB	Negative [CPS < 1, TPS = 0]	Negative	Negative (0/3)
SNU06	3	N, T	2021-03-05	69.1667	1	intestinal	tubular adenocarcinoma, moderately differentiated	body, lesser curvature	AGC Borrmann 3	3.2 x 3.1 x 0.5cm	muscularis propria	0	0	0	0	infiltrative	lymphoid	0	pT2N0M0	IB	Positive [CPS = 30, TPS = 5]	Negative	Negative (0/3)
SNU07	3	N, T	2021-03-08	85.3333	2	intestinal	tubular adenocarcinoma, poorly differentiated	antrum, lesser curvature	AGC Borrmann 3	4.4 x 2.7 x 0.5cm	muscularis propria	0	1	0	0	infiltrative	desmoplasia, lymphoid aggregates	0	pT2N0M0	IB	Positive [CPS = 3, TPS = 0]	Negative	1+/3	Microsatellite stable (MSS)
SNU08	1	N, T, D	2021-05-18	80.25	2	intestinal	tubular adenocarcinoma, moderately differentiated	body, lesser curvature	AGC Borrmann 3	13.5 x 9.0 x 1.8cm	serosa	0	1	1	0	expanding	none	0	pT4aN3bM0	IIIc	Positive [CPS = 8, TPS = 0]	Negative	3+/3 (positive in 90% of tumor cells)	Microsatellite stable (MSS)
SNU09	4	N, T	2021-05-18	24.9167	1	diffuse	mucinous adenocarcinoma	body, anterior wall	AGC Borrmann 3	5.5 x 4.3 x 1.3cm	serosa	0	1	0	1	infiltrative	none	0	pT4aN2M0	IIIA	Positive [CPS = 1, TPS < 1]	Negative	Negative (0/3)
SNU10	5	T, D	2021-06-01	84.6667	2	diffuse	tubular adenocarcinoma, poorly differentiated	antrum, posterior wall	AGC Borrmann 2	6.5 x 5.5 x 1.5cm	muscularis propria	0	1	0	0	infiltrative	neutrophilic	0	pT2N0M0	IB	Positive [CPS = 80, TPS = 10]	Negative	2+/3 (positive in 10% of tumor cells)	Microsatellite instability - high (MSI-H)
SNU11	5	N, T	2021-06-01	67.1667	1	diffuse	poorly cohesive carcinoma (NOS)	body, greater curvature	AGC Borrmann 3	20.5 x 10.4 x 1.0cm	serosa	0	1	0	1	infiltrative	desmoplasia, lymphoid aggregates	0	pT4aN3bM1 (seeding)	IV	Negative [CPS < 1, TPS = 0]	Negative	Negative (0/3)	Microsatellite stable (MSS)
SNU12	4	N, T	2021-06-10	73	1	intestinal	tubular adenocarcinoma, moderately differentiated	antrum, lesser curvature	EGC 0-IIa	3.0 x 3.0 x 0.7cm	submucosa (sm3, 3/3 of submucosa)	0	1	0	0	infiltrative	lymphoid, eosinophilic	0	pT1bN2M1	IV	Positive [CPS = 8, TPS = 0]	Negative	Negative (0/3)	Microsatellite stable (MSS)
SNU13	4	N, T	2021-06-11	58.9167	1	diffuse	mucinous adenocarcinoma	body, circle	AGC Borrmann 2	18.3 x 16.0 x 2.8cm	serosa	0	1	0	1	infiltrative	none	tubular adenoma	pT4aN3aM0	IIIB	Negative [CPS < 1, TPS = 0]	Negative	2+/3 (positive in 10% of tumor cells)	Microsatellite stable (MSS)
SNU14	1	N, T, D	2021-06-25	66	1	diffuse	poorly cohesive carcinoma (signet ring cell type)	antrum, greater curvature	EGC 0-IIc+Iia	3.0 x 2.5 x 0.7cm	submucosa (sm2, 2/3 of submucosa)	0	1	0	0	infiltrative	none	0	pT1bN0M0	IA		Negative	Negative (0/3)
SNU15	5	T, D	2021-07-02	46.5	1	diffuse	poorly cohesive carcinoma (NOS)	body, circle	AGC Borrmann 4	16.5 x 14.0 x 1.6cm	other organ (spleen)	1, distal margin (see note)	0	1	1	infiltrative	lymphoid aggregates	0	pT4bN3bM0	IIIC	Negative [CPS < 1, TPS = 0]	Negative	Negative (0/3)	Microsatellite stable (MSS)
SNU16	1	N, T, D	2021-07-27	54.5	2	diffuse	poorly cohesive carcinoma (NOS)	body, posterior wall	AGC Borrmann 3	7.0 x 6.0 x 0.7cm	subserosa	0	1	0	1	infiltrative	desmoplasia	0	pT3N0M0	IIA	Positive [CPS = 3, TPS = 0]	Negative	1+/3	Microsatellite stable (MSS)
SNU17	4	N, T	2021-07-30	63	1	intestinal	tubular adenocarcinoma, moderately differentiated	antrum, lesser curvature	AGC Borrmann 4	9.1 x 7.2 x 0.6cm	muscularis propria	0	1	0	0	infiltrative	neutrophilic, lymphocytic	0	pT2N0M0	IB	Positive [CPS = 30, TPS = 0]	Negative	2+/3 (positive in 70% of tumor cells)	Microsatellite instability - high (MSI-H)
SNU18	2	N, T	2021-08-05	91.75	1	diffuse	tubular adenoma, poorly differentiated	antrum, circle	AGC Borrmann 4	16.1 x 12.7 x 1.0cm	serosa	0	1	1	1	infiltrative	lymphoid	0	pT4aN1M0	IIIA	Positive [CPS = 80, TPS = 10]	Negative	2+/3 (positive in 30% of tumor cells)	Microsatellite instability - high (MSI-H)
SNU19	3	N, T	2021-08-20	74.1667	2	intestinal	tubular adenocarcinoma, poorly differentiated	antrum, anterior wall	AGC Borrmann 2	6.8 x 5.4 x 1.3cm	subserosa	0	1	0	0	infiltrative	neutrophilic	0	pT3N2M0	IIIA	Positive [CPS = 70, TPS = 50]	Negative	Negative (0/3)	Microsatellite instability - high frequency (MSI-H)
SNU20	3	NN	2021-03-25	34.1667	1		1. Chronic gastritis 2. Submucosal congestion	sleeve gastrectomy		24.5 x 8.2 cm
SNU21	4	NN	2021-05-07	35.5	2		Chronic gastritis	sleeve gastrectomy		24.0 x 10.0 cm
SNU22	2	NN	2021-05-10	24.25	1		Chronic gastritis	sleeve gastrectomy		24.0 x 7.5 cm
SNU23	5	NN	2021-05-28	44.25	2		Chronic gastritis	sleeve gastrectomy		30.0 x 9.0 cm

## Sheet: Table S3. TMT set composition
TMT set composition
	126	127N	127C	128N	128C	129N	129C	130N	130C	131N	131C
Set1	SNU08N	SNU08T	SNU08D	SNU14N	SNU14T	SNU14D	SNU16N	SNU16T	SNU16D	REF1	REF2
Set2	SNU01N	SNU01T	SNU02N	SNU02T	SNU04N	SNU04T	SNU18N	SNU18T	SNU22N	REF1	REF2
Set3	SNU03N	SNU03T	SNU06N	SNU06T	SNU07N	SNU07T	SNU19N	SNU19T	SNU20N	REF1	REF2
Set4	SNU09N	SNU09T	SNU12N	SNU12T	SNU13N	SNU13T	SNU17N	SNU17T	SNU21N	REF1	REF2
Set5	SNU05N	SNU05T	SNU10D	SNU10T	SNU11N	SNU11T	SNU15D	SNU15T	SNU23N	REF1	REF2

## Sheet: Table S4. Processed Intensity
PLINE	LOCUS	Category	Division	GENE	SNU01N	SNU01T	SNU02N	SNU02T	SNU03N	SNU03T	SNU04N	SNU04T	SNU05N	SNU05T	SNU06N	SNU06T	SNU07N	SNU07T	SNU08D	SNU08N	SNU08T	SNU09N	SNU09T	SNU10D	SNU10T	SNU11N	SNU11T	SNU12N	SNU12T	SNU13N	SNU13T	SNU14D	SNU14N	SNU14T	SNU15D	SNU15T	SNU16D	SNU16N	SNU16T	SNU17N	SNU17T	SNU18N	SNU18T	SNU19N	SNU19T	SNU20N	SNU21N	SNU22N	SNU23N
P_P02452	P02452	Collagens	Core matrisome	COL1A1	1.8171e+08	1.18182e+08	1.22808e+08	4.3972e+07	3.99758e+08	6.70397e+07	1.36895e+08	4.67952e+07	2.21534e+08	9.00124e+06	1.38281e+08	4.0571e+07	2.04551e+08	2.07687e+08	5.33234e+07	1.57152e+08	2.91993e+08	2.42464e+08	1.88669e+08	1.47972e+08	2.67773e+08	2.07533e+07	8.61899e+07	8.77071e+07	8.69183e+07	2.19625e+08	8.51561e+06	1.52482e+08	2.4716e+08	2.34636e+08	9.01285e+08	9.48365e+07	3.90215e+07	2.93882e+08	2.00261e+08	2.63553e+08	4.08875e+08	1.34713e+08	9.23065e+07	6.02439e+07	1.81068e+08	4.00402e+08	1.78657e+08	5.25243e+08	4.21722e+08
P_P12111	P12111	Collagens	Core matrisome	COL6A3	2.83147e+08	9.5557e+07	2.84448e+08	1.88943e+08	4.44004e+08	9.61361e+07	4.22918e+08	8.99175e+07	2.27909e+08	1.56621e+08	4.91679e+08	1.08525e+08	4.30616e+08	1.12063e+08	1.05525e+08	2.37009e+08	1.93656e+08	3.08178e+08	4.54023e+07	1.50655e+08	1.11675e+08	1.2592e+08	1.35779e+08	3.98706e+08	2.47909e+08	2.80177e+08	1.8662e+07	1.75079e+08	2.43833e+08	5.29806e+07	1.67065e+08	1.11843e+08	1.05623e+08	1.83019e+08	1.0592e+08	3.74956e+08	5.17396e+07	2.93696e+08	1.26284e+08	3.2414e+08	2.29128e+08	2.45272e+08	1.84992e+08	1.54109e+08	2.70936e+08
P_P08123	P08123	Collagens	Core matrisome	COL1A2	1.65723e+08	9.62374e+07	9.60742e+07	3.77086e+07	2.64431e+08	5.79761e+07	1.18496e+08	4.09674e+07	2.13232e+08	1.62866e+07	1.09556e+08	4.28379e+07	1.64741e+08	1.44596e+08	3.93557e+07	1.39344e+08	2.62256e+08	1.71647e+08	1.25957e+08	1.49112e+08	2.40076e+08	2.18747e+07	7.33015e+07	8.131e+07	8.29934e+07	1.67092e+08	7.72733e+06	1.22249e+08	2.20821e+08	1.59465e+08	8.64419e+08	9.50705e+07	2.80216e+07	3.22781e+08	1.76315e+08	1.78148e+08	2.58544e+08	1.11402e+08	9.23036e+07	6.4127e+07	1.60124e+08	2.47269e+08	1.52125e+08	3.85055e+08	4.32006e+08
P_P12110	P12110	Collagens	Core matrisome	COL6A2	1.01213e+08	3.40646e+07	1.01018e+08	6.08814e+07	1.62437e+08	2.94194e+07	1.68387e+08	4.09044e+07	1.08871e+08	6.18012e+07	1.99754e+08	4.27555e+07	1.67325e+08	4.73365e+07	3.64862e+07	9.60708e+07	8.51184e+07	1.12774e+08	1.63164e+07	6.72628e+07	6.47524e+07	4.57866e+07	5.15793e+07	1.5511e+08	1.05992e+08	1.11661e+08	6.73425e+06	7.08111e+07	9.93585e+07	1.90459e+07	6.5563e+07	3.61281e+07	3.61059e+07	6.56099e+07	4.56442e+07	1.47293e+08	2.53184e+07	1.08302e+08	5.41929e+07	9.06367e+07	1.06467e+08	9.04554e+07	8.0258e+07	5.76414e+07	1.04217e+08
P_P12109	P12109	Collagens	Core matrisome	COL6A1	1.12564e+08	3.36616e+07	1.07975e+08	5.9681e+07	1.73062e+08	3.17656e+07	1.70632e+08	3.54388e+07	1.0021e+08	5.0185e+07	1.87589e+08	4.078e+07	1.57053e+08	4.23916e+07	3.80101e+07	9.73388e+07	7.83958e+07	1.10175e+08	1.55833e+07	6.14666e+07	5.80118e+07	3.62602e+07	5.03494e+07	1.47083e+08	9.33671e+07	1.07501e+08	7.54347e+06	7.2811e+07	9.85934e+07	2.0151e+07	6.53077e+07	3.67682e+07	4.20878e+07	6.31769e+07	4.25538e+07	1.42235e+08	2.38222e+07	1.17508e+08	4.82106e+07	9.56231e+07	9.3308e+07	1.02168e+08	7.46842e+07	7.71921e+07	1.00764e+08
P_P02461	P02461	Collagens	Core matrisome	COL3A1	2.70698e+07	2.34359e+07	1.64491e+07	6.67119e+06	4.76746e+07	1.02902e+07	2.19181e+07	6.46344e+06	3.15683e+07	1.86693e+06	1.87935e+07	8.61698e+06	2.74582e+07	1.5939e+07	5.05032e+06	3.44556e+07	3.64853e+07	2.2107e+07	2.31326e+07	1.62947e+07	2.93171e+07	3.46548e+06	8.87058e+06	1.67854e+07	1.60609e+07	4.01723e+07	1.25358e+06	2.30068e+07	4.53421e+07	4.16018e+07	1.21118e+08	1.26954e+07	2.01666e+06	5.7549e+07	6.40373e+07	3.54719e+07	5.18261e+07	1.63407e+07	1.41581e+07	1.21623e+07	2.74794e+07	6.22846e+07	2.70116e+07	1.01068e+08	5.04888e+07
P_P08572	P08572	Collagens	Core matrisome	COL4A2	1.22184e+07	5.7727e+06	7.88725e+06	2.2345e+06	1.10739e+07	3.10788e+06	1.80032e+07	6.82557e+06	8.67878e+06	5.60679e+06	9.55121e+06	5.62409e+06	8.70324e+06	3.35144e+06	3.12761e+06	7.14813e+06	1.43868e+07	7.99597e+06	2.17597e+06	1.03368e+07	8.13233e+06	2.12092e+06	2.01685e+06	7.83423e+06	6.6446e+06	9.27347e+06	731480	1.23776e+07	1.1988e+07	1.85885e+06	8.4465e+06	4.18347e+06	2.45478e+06	9.23131e+06	5.43062e+06	1.063e+07	8.93077e+06	6.43671e+06	1.29491e+07	3.91428e+06	1.0458e+07	1.40809e+07	9.75242e+06	1.02909e+07	1.09044e+07
P_Q86Y22	Q86Y22	Collagens	Core matrisome	COL23A1	5.98493e+06	4.08147e+06	3.48168e+06	1.42299e+06	1.1001e+07	1.52804e+06	4.37848e+06	1.5964e+06	6.06635e+06	1.69183e+06	4.03061e+06	1.35503e+06	5.69447e+06	4.67619e+06	2.11763e+06	7.38353e+06	7.74239e+06	7.54065e+06	5.29422e+06	5.05118e+06	5.31813e+06	816836	1.899e+06	4.26576e+06	3.84701e+06	7.07649e+06	662977	6.27923e+06	9.09843e+06	3.93476e+06	2.06437e+07	2.02183e+06	4.02999e+06	8.86997e+06	6.68327e+06	9.36843e+06	1.09163e+07	3.9997e+06	2.87991e+06	1.64663e+06	5.08033e+06	8.70193e+06	7.33299e+06	1.49135e+07	1.20118e+07
P_Q99715	Q99715	Collagens	Core matrisome	COL12A1	3.16125e+06	1.72709e+06	2.83478e+06	2.60694e+06	6.29896e+06	1.66901e+06	2.06541e+06	5.08101e+06	3.19372e+06	2.83558e+06	3.40133e+06	3.18562e+06	5.32451e+06	5.09644e+06	3.39765e+06	2.14321e+06	7.71285e+06	2.7565e+06	3.90751e+06	2.41619e+06	4.94829e+06	1.62697e+06	2.30413e+06	4.38188e+06	4.49604e+06	3.57322e+06	1.46783e+06	3.66517e+06	3.76037e+06	4.69761e+06	2.71821e+06	3.3138e+06	1.81072e+06	3.51583e+06	1.88708e+06	4.56264e+06	5.2764e+06	2.98372e+06	2.9474e+06	4.34899e+06	4.00725e+06	4.08488e+06	4.21693e+06	3.2389e+06	4.79563e+06
P_P05997	P05997	Collagens	Core matrisome	COL5A2	4.38253e+06	2.86582e+06	3.52409e+06	1.50945e+06	6.73626e+06	1.62343e+06	2.96597e+06	1.2301e+06	9.83356e+06	3.34793e+06	4.89446e+06	1.77827e+06	6.69117e+06	5.0503e+06	1.13572e+06	4.49433e+06	4.99632e+06	4.69472e+06	2.49688e+06	3.86137e+06	9.83626e+06	827092	3.10497e+06	3.13784e+06	4.00765e+06	5.82177e+06	297533	3.87195e+06	5.84982e+06	3.26505e+06	2.96096e+07	3.61445e+06	1.01063e+06	4.47098e+06	4.85148e+06	3.94029e+06	6.39545e+06	2.62121e+06	2.05396e+06	1.84701e+06	5.59134e+06	7.24392e+06	3.5359e+06	1.14782e+07	7.79459e+06
P_Q05707	Q05707	Collagens	Core matrisome	COL14A1	8.32134e+06	7.07068e+06	5.32427e+06	5.37477e+06	1.24524e+07	2.23935e+06	8.2893e+06	1.09449e+06	5.42318e+06	1.5883e+06	6.31827e+06	1.69842e+06	5.68367e+06	1.96659e+06	1.75709e+06	2.80805e+06	3.26807e+06	1.21306e+07	4.76822e+06	4.24511e+06	1.41768e+06	2.42391e+06	8.75895e+06	1.07724e+07	1.72138e+06	7.42685e+06	802605	4.09244e+06	8.3934e+06	894545	7.32361e+06	1.52036e+07	3.40282e+06	4.44079e+06	2.68624e+06	1.32972e+07	982368	7.05631e+06	942097	5.1098e+06	1.52611e+06	6.79297e+06	8.31552e+06	4.25854e+06	9.5425e+06
P_Q14050	Q14050	Collagens	Core matrisome	COL9A3	7.46527e+06	2.72379e+06	3.72638e+06	913641	5.98032e+06	1.58509e+06	5.70345e+06	3.22231e+06	#N/A	#N/A	5.72809e+06	3.13266e+06	4.27726e+06	1.61942e+06	#N/A	#N/A	#N/A	4.02181e+06	708672	#N/A	#N/A	#N/A	#N/A	3.60276e+06	2.88094e+06	5.02518e+06	93775.3	#N/A	#N/A	#N/A	#N/A	#N/A	#N/A	#N/A	#N/A	4.52673e+06	5.00036e+06	2.9655e+06	7.3733e+06	963603	5.82193e+06	8.36982e+06	5.54802e+06	4.19971e+06	#N/A
P_Q14993	Q14993	Collagens	Core matrisome	COL19A1	5.40203e+06	2.60709e+06	2.99289e+06	978292	8.1777e+06	1.42703e+06	4.19332e+06	751467	5.84415e+06	134346	3.57423e+06	1.04092e+06	5.40238e+06	3.34047e+06	966115	3.01691e+06	4.8113e+06	6.71115e+06	4.8547e+06	4.52453e+06	4.15078e+06	876104	2.09821e+06	3.2271e+06	2.15306e+06	6.35818e+06	187153	3.50662e+06	5.75218e+06	2.63111e+06	2.3767e+07	2.79186e+06	760245	7.68027e+06	3.34242e+06	6.98405e+06	5.11668e+06	3.86858e+06	1.73685e+06	2.32731e+06	4.464e+06	9.26291e+06	5.67057e+06	1.16587e+07	1.09843e+07
P_P02462	P02462	Collagens	Core matrisome	COL4A1	4.13334e+06	1.77925e+06	2.35152e+06	730582	2.79171e+06	982613	5.43235e+06	2.66579e+06	2.51149e+06	2.56424e+06	2.89111e+06	2.14012e+06	2.49266e+06	1.53686e+06	1.38407e+06	2.251e+06	4.78135e+06	1.99716e+06	609252	3.15524e+06	3.03509e+06	640689	825208	2.16403e+06	1.94953e+06	2.62194e+06	115147	4.03151e+06	3.48413e+06	859493	3.8259e+06	1.54371e+06	798347	2.88683e+06	2.08472e+06	3.09054e+06	3.62078e+06	1.95238e+06	4.83472e+06	946533	3.56692e+06	4.16243e+06	2.89252e+06	2.8279e+06	3.01208e+06
P_P27658	P27658	Collagens	Core matrisome	COL8A1	567214	928483	446597	136534	1.26911e+06	712527	1.37235e+06	951259	638742	435671	683775	2.41985e+06	1.4166e+06	1.09074e+06	378506	1.02206e+06	6.52166e+06	461581	1.90246e+06	334115	3.90817e+06	87172.3	530318	795019	723364	807473	359053	1.41877e+06	2.78507e+06	1.41918e+06	854003	380260	133022	1.41815e+06	7.19474e+06	1.67459e+06	5.27082e+06	1.38347e+06	779346	472971	2.02955e+06	671506	431635	191670	382097
P_P02458	P02458	Collagens	Core matrisome	COL2A1	2.52172e+06	1.24763e+06	1.19481e+06	516913	4.9881e+06	653208	1.75163e+06	2.29455e+06	3.10684e+06	82592	2.46571e+06	779206	2.73654e+06	1.98803e+06	433054	1.49063e+06	2.66072e+06	2.57101e+06	1.90304e+06	2.18826e+06	2.49708e+06	424560	1.10242e+06	1.35889e+06	1.33556e+06	5.12654e+06	151449	1.61128e+06	3.71588e+06	1.18744e+06	1.048e+07	1.46084e+06	538749	2.87435e+06	1.60923e+06	2.52809e+06	2.23834e+06	1.74501e+06	872809	1.14975e+06	2.61645e+06	4.23163e+06	2.95006e+06	1.32612e+07	6.7962e+06
P_A8TX70	A8TX70	Collagens	Core matrisome	COL6A5	8.21461e+06	844356	1.40928e+06	409457	8.42675e+06	565902	463057	323187	6.72637e+06	6.10246e+06	9.15199e+06	492518	4.10769e+06	503505	312054	3.64912e+06	512670	4.11065e+06	539966	889613	590536	308884	918999	4.28272e+06	985808	1.05025e+07	312627	856104	4.46578e+06	395960	1.05659e+06	2.59434e+06	549318	531043	461076	1.94199e+06	577379	985886	518108	1.28625e+06	714735	8.99427e+06	9.92113e+06	3.33466e+06	5.40019e+06
P_P13942	P13942	Collagens	Core matrisome	COL11A2	1.65227e+06	794757	1.05135e+06	429875	2.50835e+06	447239	1.74072e+06	414154	2.21555e+06	4133.66	1.48927e+06	445845	1.83605e+06	890922	369929	1.91493e+06	1.21764e+06	1.82362e+06	1.2799e+06	1.9659e+06	1.53525e+06	275653	516641	1.53424e+06	1.97101e+06	3.18952e+06	67423.6	3.64596e+06	3.06487e+06	981248	7.97694e+06	994334	840390	3.21392e+06	1.95979e+06	3.23596e+06	1.68172e+06	1.16092e+06	573921	787967	1.99975e+06	3.08737e+06	3.3492e+06	5.95422e+06	4.57851e+06
P_Q14031	Q14031	Collagens	Core matrisome	COL4A6	2.22421e+06	733630	2.05443e+06	586505	3.68542e+06	591985	3.59176e+06	458730	2.01692e+06	379956	1.83601e+06	428124	2.259e+06	977364	371276	1.47921e+06	1.16493e+06	2.17949e+06	1.20259e+06	1.19478e+06	1.43562e+06	203575	587123	1.47211e+06	909277	2.36633e+06	58995.2	1.25658e+06	2.18466e+06	725645	4.20589e+06	832616	385890	2.3604e+06	946640	2.30901e+06	1.90864e+06	1.63241e+06	509542	696571	1.60757e+06	2.61354e+06	2.46212e+06	4.44643e+06	3.91463e+06
P_P20908	P20908	Collagens	Core matrisome	COL5A1	866613	738002	944466	651057	871170	440548	702407	479528	952002	770633	852899	740241	1.39899e+06	925488	313505	878674	918465	775002	819592	636984	755488	212455	795313	699520	801656	1.17238e+06	378963	487493	908749	383398	1.84969e+06	859425	152087	570780	380633	808610	992996	639294	645908	544672	1.24134e+06	1.88224e+06	797743	1.53584e+06	1.58724e+06
P_P25940	P25940	Collagens	Core matrisome	COL5A3	1.05729e+06	642566	588549	404950	1.02113e+06	368497	769053	521317	1.18487e+06	498266	1.12373e+06	514472	1.03657e+06	937118	198374	982067	980460	834952	255585	943773	1.28009e+06	194887	507081	462323	810393	1.24733e+06	74965.6	1.72944e+06	1.19766e+06	484657	1.54704e+06	585320	253147	938076	780503	749885	1.44505e+06	588571	1.01504e+06	344369	1.52027e+06	1.23878e+06	648629	1.42589e+06	1.18554e+06
P_Q02388	Q02388	Collagens	Core matrisome	COL7A1	1.459e+06	545840	769946	554992	551011	241057	339938	562461	855511	1.85812e+06	1.30745e+06	490745	680078	732394	176962	560932	598354	846218	216514	724245	1.05974e+06	346643	434274	667622	786933	547566	149756	1.22808e+06	876466	1.19742e+06	1.0743e+06	316105	824437	629862	529491	824252	919686	508928	322367	429543	828728	903055	875230	741631	1.01742e+06
P_P39060	P39060	Collagens	Core matrisome	COL18A1	521837	931759	1.38276e+06	1.80819e+06	1.11953e+06	471457	1.12711e+06	655329	572640	205800	670679	363448	1.28963e+06	378912	232577	517108	610421	596705	482913	370701	237017	254275	984951	1.73787e+06	852506	517179	321833	478216	657441	235433	390946	1.28017e+06	859224	828636	598600	1.55562e+06	302241	1.33155e+06	532793	1.33125e+06	525739	480663	662912	375446	719464
P_P39059	P39059	Collagens	Core matrisome	COL15A1	1.12564e+06	680563	1.7082e+06	1.09916e+06	988949	397275	1.96985e+06	362221	818869	877203	1.47861e+06	380868	1.75377e+06	340488	243672	690351	426197	833414	276433	343820	184579	293161	483541	1.84342e+06	680060	1.29631e+06	195034	791985	803583	301559	613403	698424	557329	855483	709155	927566	318485	946211	559568	1.54314e+06	417757	1.47013e+06	956339	991712	1.70653e+06
P_P12107	P12107	Collagens	Core matrisome	COL11A1	339396	238649	212620	96703.4	592079	201321	246002	461765	356764	181176	281547	257282	407991	414129	169410	470223	1.00673e+06	377665	381204	254936	1.54169e+06	80954.9	191207	230624	500179	425730	178534	488920	517626	391564	523223	249551	185646	701769	550318	353621	1.38514e+06	205013	443404	94549.3	625108	720873	333047	817222	399468
P_Q01955	Q01955	Collagens	Core matrisome	COL4A3	311509	324918	448908	274500	479730	127639	464845	231298	402531	160982	424294	167452	552291	391635	#N/A	#N/A	#N/A	424408	428773	279161	267302	294441	366705	305450	359036	588322	119615	#N/A	#N/A	#N/A	251818	398379	#N/A	#N/A	#N/A	525560	483764	623409	334937	205780	424665	804612	528101	176524	389564
P_Q2UY09	Q2UY09	Collagens	Core matrisome	COL28A1	661480	190912	395430	145464	777292	167705	1.13697e+06	119448	844261	145610	1.17487e+06	121780	1.40918e+06	176078	45414.3	484371	178999	414045	126059	147555	164976	59939.6	228669	1.14026e+06	554698	982744	91494	123205	630280	52270.4	245586	202143	31185.7	277481	131871	728307	124960	439312	138337	682233	379581	778156	516657	1.01396e+06	985114
P_Q03692	Q03692	Collagens	Core matrisome	COL10A1	58877.4	53635.8	31817.3	16788.1	90900.5	59539.5	73104.9	66428.7	#N/A	#N/A	54487.1	205066	20164.5	76987.4	31509.5	66019.3	184125	68644.3	758865	#N/A	#N/A	#N/A	#N/A	111702	199798	144218	141610	142191	134531	49376.3	#N/A	#N/A	28550.9	118778	165712	116861	529655	41368.4	61954.3	20070	92456	61814.8	101237	153305	#N/A
P_Q96P44	Q96P44	Collagens	Core matrisome	COL21A1	394070	174548	201738	64934.4	582091	84435.1	516243	281733	469241	55135.4	330024	101717	377006	110467	39668.4	260157	373773	231683	195042	175858	249102	49114.2	97784.4	344226	226750	503106	28056.9	552215	617682	120320	645484	146556	53865.6	817665	272386	417868	365535	240648	145722	142435	276460	465178	292434	807999	614914
P_P25067	P25067	Collagens	Core matrisome	COL8A2	83418.3	80567.6	43750.4	16604.8	103172	65402.6	133331	64371.1	55188.7	29561.8	50134.3	265571	105355	69429.9	30485.3	71052.3	315770	50099	167892	44418.9	172578	12292.2	42757.3	58947.9	115513	76252.6	43671.7	74036.4	147259	72850.6	61539.8	42653.5	10917.4	169644	318090	147198	232050	83614.6	60032.5	62558	146878	63466.3	54433.3	45585.5	39868.6
P_Q07092	Q07092	Collagens	Core matrisome	COL16A1	181219	92662	84623.7	31390.3	198459	33761.1	196646	50746.3	188919	44676.4	105574	31194.1	128430	47545.8	32680.7	127130	154948	93717.7	59496.6	114313	66891.2	35071.9	70204.8	163324	45246.3	217068	32204.4	304827	347287	117999	358300	112067	23559.6	290764	169185	281395	157001	142923	121032	132332	110053	194088	133830	253187	208679
P_Q8NFW1	Q8NFW1	Collagens	Core matrisome	COL22A1	#N/A	#N/A	#N/A	#N/A	228983	34391	#N/A	#N/A	175705	44515.7	97597.6	28187.8	126230	65271.2	#N/A	#N/A	#N/A	134993	46055.6	70336.3	108064	14306	36113.1	87708.5	164083	130652	20023.1	#N/A	#N/A	#N/A	144726	54247.8	#N/A	#N/A	#N/A	102325	187221	#N/A	#N/A	40199	104535	241850	115658	#N/A	285807
P_P29400	P29400	Collagens	Core matrisome	COL4A5	112412	82251.6	90722	29536.1	109893	38981	188988	56142.4	80313	64398.8	117835	53047	128875	27156.3	27799.2	50989.6	139398	67178.2	38843.1	41850.5	72589	38769.3	34329.8	99891.5	147085	206215	9918.29	111202	119324	15608.1	44644.1	55358.2	14839.2	53788.5	36022.1	210433	61390.2	75953.3	103384	81642.5	83661.5	70863.9	123876	129051	172518
P_A6NMZ7	A6NMZ7	Collagens	Core matrisome	COL6A6	247416	53187.6	56131.6	32667.5	227644	41495.8	62653.1	33711.8	204911	37056	279753	30722.9	87381.5	34600	135713	194128	81734.7	169594	21011.3	224466	76594.3	95046.9	67686.3	86089.1	15919.5	508971	19693.7	108942	89143	49976	553775	100273	116480	58699.4	55451.6	102737	47534	97373.4	73193.4	51717.3	45317.5	207263	184452	147731	124432
P_P53420	P53420	Collagens	Core matrisome	COL4A4	42877.1	26464.4	30462.9	18689.3	85464.2	40521	82455.9	25505.5	29302.5	17373	35619.4	30940.6	61970.1	62620.9	#N/A	#N/A	#N/A	32607.2	30218.8	23652.1	53015.6	7777.45	41083.2	31718.2	40352.7	68020	5802.64	#N/A	#N/A	#N/A	68037.3	30453.9	#N/A	#N/A	#N/A	32823.8	90673.6	51836.2	56732.8	12171.4	53882.7	88427.4	23153.4	77547.1	42803.5
P_Q5TAT6	Q5TAT6	Collagens	Core matrisome	COL13A1	48150.5	18446.4	39333.8	13310.1	86099.5	21364.2	72424.9	11589.3	59068.7	15706	37737.3	20663.4	53297.4	47375.8	26782.4	28587.6	78337.2	#N/A	#N/A	48260.9	44675.7	10064.5	24915.4	#N/A	#N/A	#N/A	#N/A	24376.7	57811.1	53699.9	329999	21807	26918	116979	78042	#N/A	#N/A	36220.9	14212.6	19289.9	51357.5	70922.6	#N/A	144215	122099
P_Q9BXS0	Q9BXS0	Collagens	Core matrisome	COL25A1	16727.3	23911	16388.6	3612.36	34191.2	6430.03	33956.2	4590.52	21504.6	10036	17042.6	7885.17	18502.5	13499.6	10645.1	15694.2	27667.5	#N/A	#N/A	19795.5	33694.2	7180.78	10450.9	#N/A	#N/A	#N/A	#N/A	16203.2	29122.4	19560.6	60213.2	16387.8	3894.24	31762.9	25238.9	#N/A	#N/A	21521.3	13807.8	6033.2	24099.5	34273.7	#N/A	64512.6	32915.2
P_P35555	P35555	ECM Glycoproteins	Core matrisome	FBN1	1.30186e+08	6.89681e+07	1.32154e+08	2.91217e+07	1.2597e+08	4.87992e+07	1.472e+08	3.14684e+07	1.19432e+08	6.16262e+07	1.36473e+08	9.5415e+07	1.47013e+08	2.7436e+07	3.71388e+07	1.07533e+08	2.29497e+08	1.01635e+08	6.08003e+07	7.29926e+07	2.13669e+08	3.43961e+07	2.52057e+07	1.44017e+08	9.09312e+07	1.12134e+08	1.43125e+07	1.05869e+08	1.44655e+08	2.05193e+07	5.64289e+07	3.17299e+07	2.20587e+07	4.71175e+07	5.50453e+07	1.17831e+08	9.92627e+07	1.37618e+08	8.15777e+07	4.62056e+07	1.16234e+08	1.65017e+08	1.10616e+08	1.1953e+08	1.48962e+08
P_P02675	P02675	ECM Glycoproteins	Core matrisome	FGB	2.36515e+07	1.04253e+07	3.16375e+07	1.07333e+07	5.80471e+06	1.32664e+07	1.6688e+07	1.51818e+08	6.08848e+06	1.77275e+07	6.68754e+06	6.68644e+06	1.19819e+07	9.04413e+06	1.80233e+07	1.81716e+07	2.74118e+07	1.07699e+07	2.50013e+06	2.48022e+07	1.13662e+08	1.6009e+07	4.24139e+06	1.45878e+07	7.73343e+06	1.07821e+07	1.09691e+06	8.81039e+06	6.37495e+06	7.97985e+06	5.43345e+06	5.82372e+06	7.61894e+06	5.70236e+06	4.79812e+06	1.17822e+07	1.47131e+07	1.15814e+07	1.34801e+08	4.89323e+07	2.2554e+07	1.3181e+07	5.29253e+07	3.41301e+06	1.45999e+07
P_P02679	P02679	ECM Glycoproteins	Core matrisome	FGG	1.92302e+07	7.765e+06	2.40706e+07	8.0205e+06	4.76814e+06	1.01375e+07	1.42649e+07	1.26318e+08	4.76363e+06	1.5132e+07	5.7001e+06	5.4152e+06	9.8683e+06	7.55035e+06	1.22677e+07	1.45428e+07	2.00121e+07	9.16915e+06	2.49499e+06	1.60674e+07	8.76925e+07	1.10946e+07	3.36236e+06	1.1137e+07	6.80783e+06	8.38205e+06	1.17419e+06	5.43764e+06	6.17584e+06	6.75735e+06	5.52803e+06	4.65896e+06	5.10611e+06	5.97211e+06	4.02852e+06	9.37674e+06	1.32249e+07	8.42928e+06	9.24639e+07	3.56934e+07	1.80264e+07	1.00042e+07	3.51859e+07	2.47445e+06	1.13161e+07
P_P02671	P02671	ECM Glycoproteins	Core matrisome	FGA	2.10346e+07	9.04397e+06	2.7887e+07	8.25895e+06	5.87621e+06	9.08082e+06	1.78611e+07	9.28167e+07	6.20687e+06	1.24391e+07	5.71591e+06	4.64536e+06	1.21693e+07	7.22038e+06	1.22483e+07	1.44951e+07	2.12676e+07	9.95305e+06	2.54607e+06	2.795e+07	6.98576e+07	1.34397e+07	3.88482e+06	1.43141e+07	7.83654e+06	9.87772e+06	1.19151e+06	6.61714e+06	8.27635e+06	7.1446e+06	6.77912e+06	4.90022e+06	6.5428e+06	8.56283e+06	5.01399e+06	1.13405e+07	1.33442e+07	1.48169e+07	1.09351e+08	4.60043e+07	1.80589e+07	1.22219e+07	4.17255e+07	3.82715e+06	1.50166e+07
P_Q15063	Q15063	ECM Glycoproteins	Core matrisome	POSTN	2.35188e+07	1.80682e+07	3.32243e+07	9.46134e+06	3.00891e+07	2.16011e+07	1.10418e+07	1.14931e+07	2.72652e+07	3.77288e+07	2.59096e+07	1.31605e+07	5.76247e+07	3.88029e+07	1.57884e+07	4.5038e+07	5.92365e+07	1.35839e+07	2.36766e+07	5.99976e+06	1.23554e+07	1.95131e+06	1.71075e+07	4.54972e+07	2.20968e+07	6.1857e+07	2.551e+06	6.45763e+06	3.79909e+07	1.94374e+07	7.14873e+06	3.25345e+07	5.17727e+06	1.66133e+07	1.68266e+07	1.90098e+07	1.59471e+07	2.70183e+07	9.75049e+06	1.01057e+07	1.9409e+07	3.78799e+07	1.38432e+07	8.8898e+07	5.63336e+07
P_P02751	P02751	ECM Glycoproteins	Core matrisome	FN1	1.76766e+07	1.26139e+07	1.82048e+07	7.19239e+06	8.95884e+06	9.97301e+06	3.32237e+07	3.4512e+07	7.98767e+06	1.07802e+07	7.15619e+06	1.02189e+07	1.15026e+07	8.07469e+06	1.70388e+07	1.44798e+07	4.25505e+07	1.34472e+07	1.2227e+07	1.36696e+07	1.44669e+07	7.76085e+06	6.14888e+06	1.47581e+07	1.16777e+07	9.83955e+06	7.85133e+06	8.62699e+06	9.18172e+06	7.46304e+06	5.79948e+06	7.98005e+06	5.75861e+06	1.20639e+07	8.39085e+06	1.335e+07	1.6674e+07	1.03932e+07	1.69183e+07	1.78303e+07	1.23795e+07	8.74555e+06	1.16642e+07	6.36765e+06	1.03321e+07
P_Q15582	Q15582	ECM Glycoproteins	Core matrisome	TGFBI	7.053e+06	6.72609e+06	1.37483e+07	1.07836e+07	9.24593e+06	4.99345e+06	1.94589e+07	1.27894e+07	8.48147e+06	1.14767e+07	1.22649e+07	7.47601e+06	9.69995e+06	7.21168e+06	8.68575e+06	1.05057e+07	1.66885e+07	8.40201e+06	1.02813e+07	8.13288e+06	1.04959e+07	7.47064e+06	1.11184e+07	1.16672e+07	1.4375e+07	7.13185e+06	3.58014e+06	9.91594e+06	1.00847e+07	5.65916e+06	5.40702e+06	6.66669e+06	5.18625e+06	7.9312e+06	1.05855e+07	9.56708e+06	8.03743e+06	5.10179e+06	9.94524e+06	1.2909e+07	1.0079e+07	6.11019e+06	6.15444e+06	7.7446e+06	8.11706e+06
P_Q9Y6C2	Q9Y6C2	ECM Glycoproteins	Core matrisome	EMILIN1	1.60944e+07	9.52022e+06	1.89428e+07	4.79456e+06	1.18963e+07	6.84094e+06	1.64194e+07	3.44279e+06	1.19893e+07	9.81722e+06	1.45748e+07	7.17754e+06	1.46662e+07	3.9103e+06	3.79553e+06	1.63554e+07	1.33276e+07	1.49837e+07	5.60424e+06	6.75055e+06	5.16082e+06	3.61268e+06	4.68405e+06	1.91047e+07	9.28975e+06	1.34098e+07	1.19268e+06	5.59767e+06	1.90686e+07	2.33981e+06	1.01603e+07	6.26308e+06	3.40844e+06	5.81209e+06	8.68405e+06	1.12829e+07	1.1128e+07	8.52796e+06	3.48639e+06	4.80035e+06	6.91286e+06	1.76535e+07	1.42727e+07	1.28278e+07	1.63345e+07
P_P24821	P24821	ECM Glycoproteins	Core matrisome	TNC	4.86943e+06	3.45631e+06	1.10132e+07	3.98099e+06	3.94943e+06	3.78167e+06	1.21654e+07	1.10027e+07	4.20591e+06	1.32319e+06	4.15412e+06	3.0209e+06	8.15128e+06	7.57075e+06	3.01938e+06	6.61229e+06	6.26272e+06	4.91733e+06	3.27807e+06	4.82992e+06	5.26517e+06	5.86311e+06	7.19484e+06	8.76684e+06	7.04671e+06	4.52786e+06	1.16456e+06	4.51203e+06	7.16468e+06	7.4154e+06	1.6056e+06	2.90983e+06	4.41759e+06	7.37245e+06	7.48359e+06	6.32149e+06	4.2988e+06	3.67907e+06	7.7201e+06	1.14161e+07	9.01055e+06	3.58524e+06	4.4116e+06	2.97768e+06	2.94965e+06
P_P11047	P11047	ECM Glycoproteins	Core matrisome	LAMC1	1.02999e+07	4.26318e+06	1.34531e+07	3.89883e+06	1.4163e+07	3.55693e+06	4.32659e+07	7.92915e+06	7.93167e+06	4.45022e+06	1.1409e+07	4.05102e+06	1.2722e+07	4.07117e+06	1.27022e+06	6.51545e+06	9.05625e+06	8.11917e+06	2.40445e+06	1.01132e+07	6.70658e+06	3.69424e+06	4.15494e+06	1.38319e+07	5.96531e+06	9.89008e+06	748766	1.43739e+07	1.23387e+07	1.67438e+06	6.77674e+06	4.49049e+06	4.30379e+06	1.71143e+07	6.69758e+06	1.44482e+07	2.93349e+06	1.00708e+07	6.60147e+06	1.69181e+07	1.11596e+07	9.00023e+06	9.80667e+06	8.09752e+06	1.13102e+07
P_P04004	P04004	ECM Glycoproteins	Core matrisome	VTN	5.45732e+06	2.08163e+06	3.73064e+06	2.64551e+06	5.72911e+06	1.64277e+06	8.30106e+06	6.05665e+06	4.07492e+06	2.32631e+06	6.80573e+06	2.61168e+06	5.86208e+06	1.77022e+06	1.25939e+06	4.80923e+06	7.95149e+06	2.55501e+06	4.99266e+06	4.79967e+06	1.69431e+06	1.15832e+06	2.42245e+06	1.04274e+07	6.73145e+06	1.08417e+07	2.28261e+07	1.27961e+07	7.73251e+06	1.74251e+06	1.3472e+06	2.63526e+06	4.22167e+06	4.48843e+06	4.80525e+06	5.72738e+06	4.87082e+06	7.21266e+06	2.17516e+06	5.82198e+06	8.79395e+06	5.21234e+06	3.18019e+06	1.99042e+06	2.89756e+06
P_P55268	P55268	ECM Glycoproteins	Core matrisome	LAMB2	8.81294e+06	3.40427e+06	1.1995e+07	2.87251e+06	1.38167e+07	2.83038e+06	4.73376e+07	3.97446e+06	6.70481e+06	2.70755e+06	9.01454e+06	2.46493e+06	1.06286e+07	2.82968e+06	1.27223e+06	5.13165e+06	8.7779e+06	7.3801e+06	2.23157e+06	7.95323e+06	4.78153e+06	3.03611e+06	3.38672e+06	1.16515e+07	4.94745e+06	7.23744e+06	642518	1.36918e+07	1.19323e+07	1.94536e+06	5.78564e+06	3.42627e+06	3.87053e+06	1.27763e+07	5.41294e+06	1.52583e+07	1.95454e+06	8.20697e+06	5.19003e+06	1.6191e+07	9.31497e+06	7.00926e+06	8.25596e+06	6.85971e+06	9.31702e+06
P_P55083	P55083	ECM Glycoproteins	Core matrisome	MFAP4	5.52283e+06	3.92444e+06	6.05765e+06	4.34336e+06	3.85878e+06	1.49916e+06	1.20278e+07	1.79542e+06	2.98283e+06	1.93322e+06	3.78415e+06	4.45746e+06	5.95661e+06	1.38576e+06	538600	2.85138e+06	9.66403e+06	7.03111e+06	2.97021e+06	3.10541e+06	1.64955e+06	843756	3.88234e+06	6.94192e+06	4.19258e+06	3.53894e+06	784801	3.66523e+06	7.08972e+06	562223	1.24887e+06	7.48532e+06	1.03883e+06	5.51255e+06	5.98e+06	4.63452e+06	2.49003e+06	3.66778e+06	958013	3.25646e+06	7.33124e+06	3.23553e+06	4.87765e+06	5.72839e+06	4.3397e+06
P_O15230	O15230	ECM Glycoproteins	Core matrisome	LAMA5	7.52682e+06	3.46476e+06	9.80306e+06	2.65886e+06	1.09562e+07	2.69087e+06	3.27865e+07	4.07308e+06	5.41315e+06	2.84124e+06	7.93898e+06	2.90743e+06	8.87679e+06	2.50003e+06	1.38403e+06	5.22456e+06	7.81283e+06	6.21767e+06	2.12916e+06	5.65389e+06	3.60012e+06	2.68064e+06	2.71203e+06	8.99667e+06	4.27765e+06	6.80477e+06	1.03326e+06	1.04279e+07	1.02597e+07	1.68733e+06	4.32222e+06	2.76815e+06	3.56914e+06	1.09364e+07	4.31307e+06	1.18892e+07	2.97872e+06	7.75415e+06	4.60687e+06	1.34512e+07	7.8434e+06	6.19439e+06	6.7717e+06	6.27598e+06	7.76871e+06
P_Q07507	Q07507	ECM Glycoproteins	Core matrisome	DPT	6.23396e+06	2.81446e+06	4.67671e+06	4.64794e+06	8.53124e+06	1.90581e+06	4.92693e+06	1.01295e+06	6.97776e+06	7.81899e+06	8.40754e+06	1.61132e+06	1.17765e+07	3.6076e+06	1.3865e+06	3.47583e+06	2.36777e+06	6.4372e+06	2.97537e+06	2.71231e+06	2.74143e+06	1.19297e+06	4.54172e+06	6.32343e+06	3.52411e+06	5.18501e+06	282725	3.70222e+06	3.78683e+06	1.52533e+06	6.00043e+06	7.99515e+06	761010	3.07398e+06	3.56099e+06	4.6382e+06	616966	5.10641e+06	1.16155e+06	6.94277e+06	2.69399e+06	5.14139e+06	5.4651e+06	4.60818e+06	5.3051e+06
P_P35556	P35556	ECM Glycoproteins	Core matrisome	FBN2	7.82677e+06	3.44207e+06	1.20406e+07	2.47197e+06	4.20087e+06	1.94928e+06	2.58449e+06	1.65222e+06	6.81124e+06	7.18102e+06	7.9275e+06	2.76898e+06	6.55222e+06	1.14668e+06	1.7964e+06	7.51212e+06	4.30788e+06	5.73682e+06	1.04584e+06	1.9854e+06	3.27669e+06	1.10713e+06	1.40492e+06	6.74003e+06	9.75786e+06	6.74885e+06	386227	1.68937e+06	6.68761e+06	1.04765e+06	2.03863e+06	1.82929e+06	1.15906e+06	1.88689e+06	1.48474e+06	4.62495e+06	6.11905e+06	7.42779e+06	2.03439e+06	1.41334e+06	3.76946e+06	1.94592e+07	5.26527e+06	4.66426e+06	5.91119e+06
P_Q14766	Q14766	ECM Glycoproteins	Core matrisome	LTBP1	1.86986e+06	1.70109e+06	1.9238e+06	883129	1.54701e+06	1.51385e+06	2.4775e+06	1.27832e+06	1.5607e+06	1.37907e+06	1.57476e+06	1.88294e+06	1.65467e+06	960642	1.35103e+06	1.74644e+06	8.55779e+06	1.28124e+06	2.24371e+06	2.66298e+06	3.03784e+06	907260	722702	1.82368e+06	2.03375e+06	1.41708e+06	580148	1.35484e+06	2.05229e+06	922758	829643	1.33334e+06	472387	1.16009e+06	3.00449e+06	1.49477e+06	4.43798e+06	1.78592e+06	2.93446e+06	736281	1.95273e+06	2.927e+06	1.57754e+06	1.18635e+06	1.76731e+06
P_P55001	P55001	ECM Glycoproteins	Core matrisome	MFAP2	1.80591e+06	2.37034e+06	1.5905e+06	891050	1.85155e+06	1.20385e+06	3.52822e+06	1.4611e+06	1.28258e+06	526384	1.74914e+06	2.35525e+06	1.55019e+06	890232	632872	1.49135e+06	6.62132e+06	1.32302e+06	2.40439e+06	479237	3.70558e+06	209998	815030	1.70539e+06	1.86848e+06	1.4604e+06	377951	963618	2.16172e+06	752560	907765	1.08177e+06	343778	798030	2.47101e+06	1.45911e+06	1.53362e+06	2.48135e+06	3.05128e+06	533194	1.12888e+06	1.68544e+06	1.64582e+06	1.99495e+06	2.41857e+06
P_P07942	P07942	ECM Glycoproteins	Core matrisome	LAMB1	2.68211e+06	1.59089e+06	2.95326e+06	1.50333e+06	2.96276e+06	1.20973e+06	3.1674e+06	3.97483e+06	2.51418e+06	2.22943e+06	3.22567e+06	1.79817e+06	3.07055e+06	1.66835e+06	752812	2.13995e+06	1.41288e+06	1.98344e+06	798573	3.35073e+06	1.3922e+06	1.55377e+06	1.43945e+06	3.53501e+06	1.38799e+06	3.51408e+06	300613	2.95402e+06	2.49718e+06	858121	2.02095e+06	1.7417e+06	1.33106e+06	2.49757e+06	1.89761e+06	1.96666e+06	1.15749e+06	2.57503e+06	1.90528e+06	2.27056e+06	1.9917e+06	3.02336e+06	2.60982e+06	2.42528e+06	3.42193e+06
P_Q9UGM3	Q9UGM3	ECM Glycoproteins	Core matrisome	DMBT1	111052	219004	205615	246523	101644	99004.5	87763	201629	56946.9	784041	81765.5	317206	466072	566835	168275	105302	314017	149308	802859	79568.8	70842.2	29328.2	90509.6	295780	1.91515e+07	135933	199393	149502	174279	433061	53800.8	77233.4	68755.2	143033	762330	186668	221881	74607.9	87494.7	126891	162013	170034	163453	160911	51517.3
P_P14543	P14543	ECM Glycoproteins	Core matrisome	NID1	2.64034e+06	1.1787e+06	3.87485e+06	1.84908e+06	2.32153e+06	862020	9.40864e+06	2.08531e+06	1.97115e+06	1.77833e+06	3.01883e+06	1.00474e+06	3.78838e+06	750879	510889	1.93062e+06	1.90873e+06	2.38221e+06	590308	2.17369e+06	1.52926e+06	1.04602e+06	1.06864e+06	4.16319e+06	1.84601e+06	2.36377e+06	315707	2.96075e+06	2.06282e+06	656289	1.33245e+06	1.14341e+06	1.30759e+06	2.63207e+06	1.54683e+06	2.79064e+06	874282	2.26152e+06	1.31291e+06	5.98334e+06	2.28258e+06	1.98017e+06	2.62317e+06	1.82866e+06	2.46601e+06
P_Q16363	Q16363	ECM Glycoproteins	Core matrisome	LAMA4	2.45148e+06	1.30702e+06	3.46703e+06	1.75299e+06	2.48842e+06	1.12541e+06	7.92926e+06	1.54934e+06	1.64521e+06	1.23104e+06	2.37394e+06	1.01181e+06	3.01388e+06	1.10449e+06	514560	1.62471e+06	1.46962e+06	1.71549e+06	825069	2.69054e+06	1.27121e+06	905483	1.28082e+06	4.01166e+06	1.69404e+06	2.03626e+06	423137	3.24188e+06	2.00554e+06	705373	1.48358e+06	1.82611e+06	708436	3.32933e+06	1.53357e+06	2.05415e+06	682917	2.11351e+06	1.53218e+06	5.73599e+06	2.01999e+06	1.7728e+06	1.74061e+06	1.59443e+06	1.75131e+06
P_Q12805	Q12805	ECM Glycoproteins	Core matrisome	EFEMP1	602512	723079	764753	543658	644287	829497	914485	683285	782266	94343.7	513301	1.44555e+06	709968	621112	609671	809925	3.75016e+06	465137	1.32636e+06	2.53364e+07	1.35646e+06	1.825e+06	501823	726901	1.06877e+06	521985	399643	746510	869323	428677	1.1348e+06	1.1872e+06	112457	759049	2.09208e+06	431031	3.49884e+06	690310	1.27698e+06	287613	1.07099e+06	739658	498738	502204	475680
P_Q8N2S1	Q8N2S1	ECM Glycoproteins	Core matrisome	LTBP4	1.29814e+06	1.10321e+06	1.68115e+06	1.6601e+06	1.05541e+06	757709	1.06383e+06	479922	1.41892e+06	1.8315e+06	1.47067e+06	850312	1.46321e+06	683600	439039	1.34737e+06	1.73325e+06	1.08045e+06	593044	852550	851388	280034	1.01594e+06	2.09432e+06	1.68912e+06	1.14419e+06	208661	903307	1.34568e+06	503621	1.19812e+06	1.06496e+06	440646	720708	1.20626e+06	1.03117e+06	1.61661e+06	1.56507e+06	1.12773e+06	901713	1.24664e+06	1.95546e+06	1.17047e+06	964628	1.16728e+06
P_Q9BXX0	Q9BXX0	ECM Glycoproteins	Core matrisome	EMILIN2	1.10915e+06	1.00666e+06	1.51021e+06	488919	844918	515088	843773	414988	1.66445e+06	1.5352e+06	1.33087e+06	1.85388e+06	995596	967196	707702	1.78957e+06	1.81211e+06	1.55661e+06	991696	1.21223e+06	1.64653e+06	650576	505382	1.13825e+06	1.08931e+06	672167	181502	620753	1.61748e+06	399595	943528	451757	525421	451563	855396	1.43815e+06	1.12184e+06	1.68349e+06	2.1243e+06	1.04326e+06	1.06657e+06	1.82205e+06	1.00381e+06	916197	818780
P_Q16787	Q16787	ECM Glycoproteins	Core matrisome	LAMA3	1.50545e+06	972441	2.0808e+06	883418	1.29072e+06	565563	1.08065e+06	414390	1.41101e+06	3.21118e+06	2.26115e+06	1.67037e+06	1.56697e+06	861032	655023	1.23421e+06	723140	1.13613e+06	355050	1.67394e+06	1.40701e+06	1.02076e+06	843442	1.03425e+06	993226	1.59934e+06	137296	2.17438e+06	1.03969e+06	523201	1.07338e+06	618983	1.1902e+06	693259	590573	878265	1.60461e+06	1.80029e+06	512409	713913	1.45281e+06	1.52116e+06	944152	1.67066e+06	1.81955e+06
P_Q9NR99	Q9NR99	ECM Glycoproteins	Core matrisome	MXRA5	631008	514253	556481	358839	430743	506210	372359	879155	555921	1.01204e+06	534882	896980	622047	922438	600058	801821	2.48662e+06	704087	1.02306e+06	375780	923525	230270	499521	611155	588907	467967	441648	394039	591045	482511	267719	487944	238292	291576	422961	545427	1.09574e+06	488002	1.55053e+06	320757	647269	924400	486673	428097	341968
P_P22105	P22105	ECM Glycoproteins	Core matrisome	TNXB	1.4105e+06	807048	1.23867e+06	907175	1.15502e+06	553852	1.42917e+06	340120	782115	590491	819913	848237	1.33138e+06	593626	350821	1.26993e+06	742581	1.16192e+06	773579	926655	637420	391976	926570	2.23886e+06	1.29356e+06	1.14108e+06	192799	1.11815e+06	1.53102e+06	383658	994216	1.34141e+06	915832	1.43639e+06	798777	1.6686e+06	1.02383e+06	1.21605e+06	441424	2.81699e+06	1.14546e+06	1.16047e+06	987859	1.38116e+06	1.22679e+06
P_P04275	P04275	ECM Glycoproteins	Core matrisome	VWF	730411	658437	1.79386e+06	980533	1.61068e+06	483615	1.38798e+06	552159	1.12411e+06	786685	801384	482934	2.11077e+06	1.03781e+06	407231	1.06999e+06	1.24021e+06	780018	588601	1.21515e+06	1.20484e+06	482915	534451	2.01426e+06	628817	1.30125e+06	282578	1.64043e+06	833386	517554	2.13939e+06	739377	582685	804032	678082	1.2821e+06	807118	2.3623e+06	1.14322e+06	1.08942e+06	838548	1.21961e+06	891268	1.29933e+06	1.3973e+06
P_Q14112	Q14112	ECM Glycoproteins	Core matrisome	NID2	895385	715804	1.28082e+06	1.09849e+06	917125	553737	2.09062e+06	844317	611521	511625	910202	669777	1.06052e+06	569956	303233	599886	640021	709130	439513	1.00063e+06	739362	632313	626120	1.16083e+06	633353	927909	138086	987459	908612	410747	851478	935426	404443	644820	836753	818875	470000	733144	764891	1.12747e+06	834477	632507	610876	705820	665770
P_P23142	P23142	ECM Glycoproteins	Core matrisome	FBLN1	481205	481624	485531	343136	600518	384722	1.18052e+06	519233	389964	433377	432740	495183	529933	458872	243492	335984	1.6752e+06	479495	1.24215e+06	541824	709258	190129	416574	556548	517846	535964	293666	406900	768416	284097	850536	524322	283748	638676	1.52126e+06	552123	940081	330046	607396	449424	400805	604272	497444	410683	535581
P_Q6PCB0	Q6PCB0	ECM Glycoproteins	Core matrisome	VWA1	1.09234e+06	568115	1.44608e+06	728803	920384	629261	3.58042e+06	814683	877800	879734	1.1673e+06	626642	1.30852e+06	432846	214142	1.00898e+06	571896	824731	372806	851972	544505	556476	574366	1.64481e+06	784279	902334	143563	825446	1.05921e+06	225797	1.06186e+06	896502	634483	1.31585e+06	999527	1.1518e+06	514105	1.28339e+06	833846	2.00956e+06	868035	1.19971e+06	955791	750992	988416
P_Q13753	Q13753	ECM Glycoproteins	Core matrisome	LAMC2	668838	608490	1.20023e+06	554258	535274	373952	239913	249219	735357	1.7399e+06	1.17302e+06	1.10737e+06	760953	673114	484369	771323	429902	469964	205556	539931	913110	450693	433974	497237	690575	933150	101457	310449	557826	370552	392846	297653	202561	262828	317815	320864	1.2227e+06	1.1003e+06	284628	366232	913950	806761	415954	753844	821060
P_O00468	O00468	ECM Glycoproteins	Core matrisome	AGRN	880964	509120	1.12953e+06	744705	1.09085e+06	346649	959817	1.02524e+06	923156	935200	1.48625e+06	608811	1.1591e+06	504717	237312	679842	579270	761474	257148	602187	989877	476084	639791	1.58059e+06	432965	1.3005e+06	172546	720608	845832	233940	743167	669149	405939	665472	715851	1.19187e+06	479603	900600	472716	691043	734878	844585	915371	710207	1.13452e+06
P_Q14314	Q14314	ECM Glycoproteins	Core matrisome	FGL2	311137	487711	677375	949342	372714	562003	692070	715343	452701	638083	717005	858982	539628	769309	425236	340193	457959	583588	221399	632082	1.1443e+06	785650	609479	781284	430189	324146	60114.1	376557	340443	183199	434903	375660	511010	258121	493932	391847	211817	391641	607594	532458	777636	310000	233367	157201	317401
P_Q14767	Q14767	ECM Glycoproteins	Core matrisome	LTBP2	274166	554463	279801	387120	298519	451000	447196	392984	220331	233591	234326	470237	237479	281072	287301	336575	1.08859e+06	268267	923387	307416	589123	156855	462222	307770	467381	231786	409050	257748	441446	315331	236168	621013	113575	310003	791940	329850	827910	324852	510036	267664	320436	321196	294260	247559	310840
P_Q9UBX5	Q9UBX5	ECM Glycoproteins	Core matrisome	FBLN5	429527	554433	433306	516039	470310	317016	310410	145488	376571	280614	382838	550656	473360	322120	133963	431957	1.20784e+06	414320	459161	429978	491131	136801	328669	534016	681583	327999	178485	466617	628246	252909	826267	1.02833e+06	117920	320878	948067	272567	871423	445634	250932	220033	557652	524893	363894	447329	400782
P_Q13751	Q13751	ECM Glycoproteins	Core matrisome	LAMB3	539131	501039	942482	448364	377752	274910	249026	269874	519533	1.37838e+06	776134	873829	631132	467678	373833	548821	371743	394151	203010	432374	736586	310670	344407	375267	480220	579150	125282	557091	393560	298212	291722	288926	263604	234496	261092	264814	899991	883878	253860	275377	810051	679110	306306	707539	699763
P_P24043	P24043	ECM Glycoproteins	Core matrisome	LAMA2	1.19382e+06	577425	736547	384743	1.60868e+06	451177	1.24136e+06	290358	1.05149e+06	1.21149e+06	1.32431e+06	321869	956689	371130	136216	606950	311742	691865	356079	820512	348257	480605	411360	917804	512869	1.77339e+06	150891	753298	728297	137738	610130	711413	355670	664715	527096	843813	506365	633075	414198	742134	706445	1.69144e+06	1.57228e+06	1.49459e+06	2.18544e+06
P_Q9GZM7	Q9GZM7	ECM Glycoproteins	Core matrisome	TINAGL1	744576	338366	872318	530427	920036	292373	1.15046e+06	483403	847756	1.30778e+06	1.28149e+06	414554	1.14091e+06	282882	325057	615810	483263	765722	205311	545105	422936	254762	265858	1.08567e+06	393310	1.05579e+06	126166	824001	580033	129269	506151	397578	413638	633188	545884	1.09416e+06	443976	642478	799661	969283	576775	931831	1.00581e+06	556394	716124
P_Q6UXI9	Q6UXI9	ECM Glycoproteins	Core matrisome	NPNT	401606	246994	482429	245549	446293	189297	605427	243082	384035	198707	743998	284361	481288	222565	148209	362608	841191	352445	232549	215652	515880	152378	177713	756106	410815	464289	314760	535851	765683	190476	280027	199557	236397	376734	347638	516702	776701	423879	447038	190962	736386	431752	413221	455721	450306
P_O00339	O00339	ECM Glycoproteins	Core matrisome	MATN2	520389	470531	831624	615563	554495	214768	1.22002e+06	285857	412272	355663	729695	379661	950482	363884	86396	433916	294917	470709	229223	489291	304227	511498	355702	1.9155e+06	448692	726983	283785	666640	536089	134874	385234	427831	544784	571801	719518	562915	242875	496497	225941	852375	459167	528204	522169	525514	567038
P_P98095	P98095	ECM Glycoproteins	Core matrisome	FBLN2	308392	210769	272640	138143	449583	185058	705641	152676	255442	111069	261830	259543	400200	259335	232662	322351	1.20144e+06	281508	532898	276179	445289	88196.3	172834	348210	264009	333050	156310	386751	510743	159589	333590	247217	129501	465775	458502	521402	486088	344782	148383	238122	324029	364422	274909	349087	296688
P_Q13361	Q13361	ECM Glycoproteins	Core matrisome	MFAP5	534423	332207	912544	214685	821917	291272	931059	195723	731859	169954	758344	569399	1.09013e+06	187037	150610	480375	546324	347386	212353	400586	584000	231268	174809	1.2296e+06	428398	804309	173101	723109	605914	156310	319756	217165	284810	354918	244896	742129	289877	816269	256295	424598	596602	689359	502257	599638	839405
P_Q75N90	Q75N90	ECM Glycoproteins	Core matrisome	FBN3	350630	238943	381816	150382	388936	160299	408335	135070	413913	164527	404233	260191	465593	173175	161499	336972	671232	257714	200678	258086	527153	184388	121577	355261	221521	318913	146612	508429	333345	171330	290225	141606	295700	238655	262369	303357	337034	360662	256540	186377	411875	543954	259982	443756	445570
P_P07996	P07996	ECM Glycoproteins	Core matrisome	THBS1	103320	115196	132592	125767	97421.8	139298	245824	264164	48529	23676.3	72771	117781	87412.4	63968.9	292004	118298	282056	126717	235368	78601.5	86240.5	52575.5	70166.7	167360	303446	110731	1.60319e+06	652491	127912	136023	102998	179809	128444	151875	132770	118695	249110	122019	231553	106747	132322	85746.6	145663	169762	68975.9
P_Q6ZMP0	Q6ZMP0	ECM Glycoproteins	Core matrisome	THSD4	316077	243108	347973	188247	257740	143923	230448	158683	345432	390932	270326	176843	321300	160970	117014	382292	441763	288928	192575	165992	235353	104076	169881	400908	277708	208731	90253.3	168163	454495	95514.7	198278	192621	91390.5	202101	184594	249980	246055	244630	499526	142317	200125	452353	297340	224712	380246
P_Q9NS15	Q9NS15	ECM Glycoproteins	Core matrisome	LTBP3	78267.4	90696.5	78846.3	62302.1	96509.7	99490	87001.4	168235	103097	89656.4	65248.6	196999	78665.8	98859.3	131627	125112	763601	91976.2	212746	285439	315373	90830.5	59141.6	109872	168945	78687	51764.2	182819	123224	111996	129304	73848	92918	121328	174089	99827.8	471487	91115.6	460513	40251	130455	132441	86710.5	58205.4	96247.3
P_Q8NDA2	Q8NDA2	ECM Glycoproteins	Core matrisome	HMCN2	369216	147949	421831	229509	343744	128193	202733	92621.6	188785	97461.8	337907	101690	346044	124269	94734.3	299326	261039	304030	158209	340197	163483	138707	331650	396278	234681	353990	58941	511310	554094	104615	145801	270463	389249	233455	290360	323049	297591	213648	114155	174432	284702	374604	289088	214623	218492
P_Q7Z7G0	Q7Z7G0	ECM Glycoproteins	Core matrisome	ABI3BP	171045	314128	214616	362746	258230	117790	1.42654e+06	90009.7	162837	85249.8	207894	106400	345949	190061	41353.6	108991	77064.8	176208	154352	91055.3	113765	64654.8	392146	336581	191924	244194	33366.1	137090	199597	66920.5	278140	607884	111248	1.35962e+06	300510	356369	78556.2	239128	81923.9	1.15031e+06	122130	215680	281339	174414	203728
P_Q08431	Q08431	ECM Glycoproteins	Core matrisome	MFGE8	76927.3	84700.5	97547.3	99262.3	259286	87033	84268.6	297434	74837.5	91734.2	137726	107099	176355	139264	56663.4	71692.5	502520	89048.8	344401	82543.2	230762	162932	117845	169692	137913	121941	207937	104337	147236	237565	79716.9	119992	93583.1	146093	125251	270214	139276	194170	141580	93083.6	144165	116409	118303	64413.9	87062.4
P_Q9NT22	Q9NT22	ECM Glycoproteins	Core matrisome	EMILIN3	434744	266803	407696	455574	336345	77574.6	345115	165292	226650	179713	290066	56675.1	549142	84828.5	50705.7	252569	64526.8	218435	196807	147927	169934	85685.3	127510	1.03534e+06	276237	502671	73251.6	99481.2	321148	73283.5	209539	300629	58690	174273	122749	319930	149782	491540	125436	190790	223669	778916	293001	1.28046e+06	1.19746e+06
P_O75339	O75339	ECM Glycoproteins	Core matrisome	CILP	94265.5	65755.4	105015	78715.6	141125	58188.4	419488	113787	100077	28841.6	109967	62721.1	110335	141584	105190	138155	158497	83468.8	92308.7	143331	200692	55276.3	75244.3	128799	182729	112123	208810	77751.3	95172.6	97740.5	103996	160540	39768.3	210001	104218	145863	189133	133222	260979	343521	619211	124549	109490	97373.6	60384.6
P_P25391	P25391	ECM Glycoproteins	Core matrisome	LAMA1	131754	92495.6	134002	70756.5	138432	40568.7	144708	998510	#N/A	#N/A	#N/A	#N/A	87006.6	#N/A	34238.9	48475.9	112430	68022.7	47654.7	#N/A	#N/A	#N/A	#N/A	316922	97386.9	79521.8	23102.6	77725.3	116641	43083.8	#N/A	#N/A	29481.8	109363	88323.7	71824.2	77075.4	118932	137199	#N/A	#N/A	#N/A	88985.6	167750	#N/A
P_Q8IUX7	Q8IUX7	ECM Glycoproteins	Core matrisome	AEBP1	191916	124604	173480	208625	225418	103075	224130	136708	171928	98121.6	209837	91837.6	208685	106947	101042	126582	180483	151969	146952	189633	112004	69125.1	111334	285836	197998	242475	137113	87442.2	261510	92362.6	154617	218505	57501.8	215214	110514	261434	186540	267019	110464	230284	155442	216198	181377	210213	268839
P_Q9H8L6	Q9H8L6	ECM Glycoproteins	Core matrisome	MMRN2	242770	130631	213343	146530	315185	110376	215933	119455	331316	169969	345024	96831	319456	127595	77868.6	205295	162060	293875	75468.9	359295	105530	185970	105555	342356	99970.4	446832	29495.4	490353	268521	80016.9	245229	141516	222638	108283	154857	287699	116749	307279	126597	195764	142813	314745	205005	203298	338188
P_Q16610	Q16610	ECM Glycoproteins	Core matrisome	ECM1	226937	145044	142781	64837.4	130252	77659.3	247665	116719	135385	200143	144434	87538.5	171775	104090	130998	169015	233677	160358	114608	219873	86757.5	74109	70562.1	187781	148297	143449	41009.1	161808	184543	99806.2	79441.8	83321.8	86125.4	192618	121312	143882	151924	131962	97394.1	125847	166226	147872	229904	200582	247778
P_P15502	P15502	ECM Glycoproteins	Core matrisome	ELN	153569	114288	108460	60485.7	118421	45652.1	112809	46173.8	124577	61537.3	73849.4	43186	99954.2	36195.2	32024.5	171917	163791	103934	35798.2	129222	67085.5	37452.9	59951.4	128186	136170	133436	18743.3	129884	175128	107920	246691	110095	17932.1	383775	447805	108407	374167	147875	51292.6	50189.3	209073	253279	130051	141288	132063
P_Q13201	Q13201	ECM Glycoproteins	Core matrisome	MMRN1	251999	92977.7	176669	56035.8	216166	65785.5	256873	94923.4	153756	134109	230800	55846.8	218528	95725.2	68772	228690	211066	224811	61800.7	396587	128713	235577	71178.2	248560	126570	167628	22884.9	701278	184142	51828.5	146380	78868.6	670141	141645	76121.5	218545	119772	220708	130730	168573	177872	189564	220788	133111	163803
P_O00534	O00534	ECM Glycoproteins	Core matrisome	VWA5A	45667.6	31747.2	77295.9	29386.8	44646.3	44145.2	51791.6	166523	25306.8	44766.1	40315.4	77561.9	49838	37077.6	#N/A	#N/A	#N/A	#N/A	#N/A	74417.4	160943	14570.2	20826.5	#N/A	#N/A	#N/A	#N/A	#N/A	#N/A	#N/A	21545.1	19136	#N/A	#N/A	#N/A	#N/A	#N/A	49170.9	284683	72641.9	45136.2	57150.4	#N/A	26004.2	33875.1
P_Q8IVN8	Q8IVN8	ECM Glycoproteins	Core matrisome	SBSPON	165767	88354.6	284432	120667	215978	48014	967486	114356	172775	94399.9	213266	50082.4	267935	47468.8	18855.1	87689.6	90188.8	102416	36847.7	76725.4	77869.8	47978.6	104689	371629	100701	150304	15006.9	115294	124295	40760	83371.1	104054	57195.2	318442	85516.8	221389	42021.1	190076	58626.9	567806	177939	123055	123628	152754	175620
P_P35443	P35443	ECM Glycoproteins	Core matrisome	THBS4	19603.3	40540.9	64375.3	86337.2	31621	31221	175452	106974	31481.5	14002.5	22259.1	36065.9	49203.9	23849.5	8760.23	33091.4	24102.2	25606.5	104912	25134.2	43510.5	13680.4	50145.7	34581.3	71565.8	44777.3	35083.4	26441.8	30695.8	8121.72	55189.6	269362	15717.9	49282.9	117395	32444	42973.7	29435.2	56484.5	82335.2	60589.7	27674.2	34864.6	33291.5	41581.2
P_Q96A84	Q96A84	ECM Glycoproteins	Core matrisome	EMID1	#N/A	#N/A	#N/A	#N/A	#N/A	#N/A	#N/A	#N/A	#N/A	#N/A	#N/A	#N/A	#N/A	#N/A	36754.5	123702	55140	61647.4	17548.8	#N/A	#N/A	#N/A	#N/A	222392	157940	108872	8040.42	168126	190972	28985.9	#N/A	#N/A	168750	31693.6	86097.7	45916	62165.3	#N/A	#N/A	#N/A	#N/A	#N/A	113168	#N/A	#N/A
P_O95428	O95428	ECM Glycoproteins	Core matrisome	PAPLN	95998.2	89461.8	114367	55592	68788.7	66539	98035.6	44634	48509.8	24024.8	67448.9	63453	70985.9	50861.3	29576.8	78308.4	65163.3	#N/A	#N/A	150316	48269.1	77567.6	46734.3	#N/A	#N/A	#N/A	#N/A	110333	100195	43079.4	84380.7	48449.6	84209.7	100741	57309.6	#N/A	#N/A	83023.4	75000.1	58207.1	85702.5	106780	#N/A	127827	97695.4
P_P17936	P17936	ECM Glycoproteins	Core matrisome	IGFBP3	20598.5	17098.6	18865.7	10208.2	21404.5	12950.8	24196.2	30634.2	#N/A	#N/A	21160	27927.2	22695.6	11907.1	18419.8	22579.9	148596	54707.8	78972	#N/A	#N/A	#N/A	#N/A	59335.2	95645.9	71568.2	203452	35487.2	31237	15235.2	#N/A	#N/A	21632.5	22539.8	34235	64946.7	99438.5	31342.1	35361.2	15977.1	21525.2	23544	63143	38495.2	#N/A
P_O95967	O95967	ECM Glycoproteins	Core matrisome	EFEMP2	38460.7	40391.4	49716	27744.7	40890.5	34465.9	80059.9	32528.4	27993.1	43169.3	41054.1	54023.1	44375.6	39668.9	16791.9	33520.8	107796	36415.8	83565.3	43401.1	89095.5	26419.6	20270.3	33463.4	44986.2	41111.9	26130.5	22922.1	43634.5	23293.3	34767.7	47189	13958.8	29636	42571.8	39927.3	134875	47960.2	49960.2	26585.8	48811.6	58957.7	33432.5	35580.1	30847.4
P_P24593	P24593	ECM Glycoproteins	Core matrisome	IGFBP5	18805.5	14176.1	21700.7	11689.2	#N/A	#N/A	34072.2	31504.2	19632.4	#N/A	#N/A	#N/A	#N/A	#N/A	14517.9	27261.2	110140	25502.1	42749.2	43198.4	94227.5	4503.28	12446.1	48511.9	48520.2	26919.2	168274	56874.8	52459.7	31314.1	23327.7	14646.4	8645.85	35833.7	49306.4	31032.7	48858.4	36697.9	40017.6	#N/A	#N/A	#N/A	30803.3	7020.43	19292
P_P08493	P08493	ECM Glycoproteins	Core matrisome	MGP	46166.6	34510.6	42697.4	37740.6	110878	26636.2	62641.6	26275.1	50971	55826.3	57930.6	34321.1	79593	40103.3	30195.2	53268.8	116714	51399.8	74039.9	54602.9	54736	17722.3	22488.1	73210.2	57739	88636.4	37864.5	118461	66778	38775.5	86875.7	30464.2	49546.2	82297.1	46417.8	147661	68043.9	56810.5	46900	70942.7	58227.2	68111.9	67395	60253	73393
P_Q8N0V4	Q8N0V4	ECM Glycoproteins	Core matrisome	LGI2	89417.5	62868.4	51901.7	30079.5	153251	22344.9	71771.2	30099.5	84437.8	#N/A	70827	32755.6	87489.1	25055.3	#N/A	#N/A	#N/A	74741.7	63953.3	45146.3	56903.9	18593.2	32941.1	76047.4	25897.3	53932.9	63577.5	#N/A	#N/A	#N/A	68578.6	44886.4	#N/A	#N/A	#N/A	95935.2	68933.3	59180.9	49667.8	56963	81531.4	108142	55715.3	229741	140025
P_P78539	P78539	ECM Glycoproteins	Core matrisome	SRPX	84411.7	41000.9	75551	38006.5	188861	28892.2	147790	39901.4	79529.9	9949.53	121167	28480.9	157235	65530.4	42360.1	83353.3	99524.9	79702.5	34774.7	95483.1	39220.9	33940.5	42591.2	133907	60561.7	111225	29852.9	167295	142817	32868.6	182132	46347.2	47086.2	137545	85900.8	89757.9	34465.9	116445	27180.4	123982	84680.8	120296	52476.9	107788	114642
P_Q96RW7	Q96RW7	ECM Glycoproteins	Core matrisome	HMCN1	#N/A	#N/A	#N/A	#N/A	49275.7	20558.8	#N/A	#N/A	29556.3	39413.1	27778.8	51965.9	46727.3	30184	21862.7	35851.6	96181.9	32992.5	67504.8	31815.5	43400.6	29504.3	53431.7	47485.7	31261.4	30920.6	20163.6	38853	31094.3	20692.6	26693.9	41737.6	31476.5	27695.5	51707	52615.1	53640.9	#N/A	#N/A	27246.2	34105	44091.2	48007.4	#N/A	25813.1
P_Q9HCB6	Q9HCB6	ECM Glycoproteins	Core matrisome	SPON1	49704.1	42331.7	62313.3	43393.9	75657.9	18360.9	111672	27225.8	#N/A	#N/A	58057.9	18923.8	82829.4	28066.8	32545.3	45844.5	68200.5	61473.8	57914.8	#N/A	#N/A	#N/A	#N/A	107479	50333.7	81871.1	72590.4	52518.8	80892.9	32511.6	#N/A	#N/A	22165.4	100182	46239	106055	47521.9	70168.9	33981	122488	55187.6	51971.8	83961.3	61372.9	#N/A
P_O60687	O60687	ECM Glycoproteins	Core matrisome	SRPX2	33192.7	29943.8	33083	35820.4	40234.2	18423.9	39792.8	28980.5	35437.5	54200.2	47074.4	30130.8	57223.8	61710.6	26084.1	26715.1	51054.4	28537	35670.8	15279.4	85863.2	11590.2	24557.8	25529.3	38744.9	55050.8	17228.6	40512.5	21498.4	26496.1	28109.8	57910.1	29564.8	51701	42627.3	48090.7	66703.6	33896	31764.8	26831.5	61062.6	48997.2	38754.4	28517.5	24878.4
P_O95460	O95460	ECM Glycoproteins	Core matrisome	MATN4	28907.4	16948.5	23145.2	9101.74	120351	21130.9	16977.1	10904.6	31979.7	23092.5	55292.6	28761.8	83740.5	59233.8	29319.6	91464.6	97674.8	#N/A	#N/A	22154.2	48641.2	9808.2	18868.8	#N/A	#N/A	#N/A	#N/A	58808.1	91861.3	72801.3	72604.1	28548.3	44739.6	88188.4	72115.9	#N/A	#N/A	18289.4	16338.4	27090.6	85885.7	103360	#N/A	47509	44317.1
P_Q92626	Q92626	ECM Glycoproteins	Core matrisome	PXDN	45495.7	40118.7	88347.6	61775.3	34435.3	29387.9	62096.6	40695.6	#N/A	#N/A	50752.9	42752	46707.5	27574.9	32882.6	30715.3	38555.7	44601.5	36574.2	#N/A	#N/A	#N/A	#N/A	38374.3	31848.1	39558.1	17416	58609.5	37410.5	30197.4	#N/A	#N/A	32517.3	38128.7	54295.8	35849.9	65314.8	38819.4	54994.4	31184.9	35532.2	56205.8	31053	51770.6	#N/A
P_Q8N8U9	Q8N8U9	ECM Glycoproteins	Core matrisome	BMPER	49303.5	21094	44089.2	16414	46236.2	17146.6	95356.4	23224.1	#N/A	#N/A	53765.5	19476.7	69658.6	19776.5	12378.7	75895.1	58876.5	#N/A	#N/A	#N/A	#N/A	#N/A	#N/A	#N/A	#N/A	#N/A	#N/A	116171	59597.7	15094.8	#N/A	#N/A	84244.6	60258.3	47581.8	#N/A	#N/A	66349.4	26732.8	45932.8	93352.7	56437.9	#N/A	32585.6	#N/A
P_Q53RD9	Q53RD9	ECM Glycoproteins	Core matrisome	FBLN7	22153.8	13470.9	15832.2	9080.48	123827	17644.8	26302.3	12080.3	#N/A	#N/A	92273.8	24429.5	33918.4	22073	9934.65	27381.7	34189.6	15010	17562.2	#N/A	#N/A	#N/A	#N/A	35789	10126.8	33998.1	12858.2	98386.1	56684.9	10525.6	#N/A	#N/A	24998.9	27561.9	18778.5	33973.8	9020.71	38821.5	26398.1	54363.5	197332	74588.6	8890.77	19513.5	#N/A
P_Q8N135	Q8N135	ECM Glycoproteins	Core matrisome	LGI4	#N/A	#N/A	#N/A	#N/A	34502.2	13496.9	#N/A	#N/A	#N/A	#N/A	33748.8	8570.2	43875.5	14662.9	10186.2	12526.9	37776.3	#N/A	#N/A	#N/A	#N/A	#N/A	#N/A	#N/A	#N/A	#N/A	#N/A	79341.8	46733.7	18083.6	#N/A	#N/A	22782.7	39489.3	37944.2	#N/A	#N/A	#N/A	#N/A	37441.4	67152.7	31920.1	#N/A	#N/A	#N/A
P_Q96HD1	Q96HD1	ECM Glycoproteins	Core matrisome	CRELD1	#N/A	#N/A	#N/A	#N/A	10931.5	16988.9	#N/A	#N/A	#N/A	#N/A	17509.1	30541.5	15342.3	62139.8	3904.74	4314.18	11976.8	#N/A	#N/A	#N/A	#N/A	#N/A	#N/A	#N/A	#N/A	#N/A	#N/A	5897.16	10248.5	18963.6	#N/A	#N/A	7685.59	6277.12	31067.7	#N/A	#N/A	#N/A	#N/A	9672.05	18276.8	10754.6	#N/A	#N/A	#N/A
P_P35442	P35442	ECM Glycoproteins	Core matrisome	THBS2	17950.6	14542.5	21662	8178.19	3830.23	28168.2	13851.9	34410.2	#N/A	#N/A	8699.62	16020.3	3099.19	5827.67	40750.7	11355.7	36588.8	11650	33769.7	#N/A	#N/A	#N/A	#N/A	10524.5	34079.1	15187.8	38298.9	10328	16763.8	35033.3	#N/A	#N/A	7134.68	15390.6	12240.1	10254.1	31889.9	15100.8	34022.5	12120.9	3543.31	3959.75	16677.2	14376.4	#N/A
P_Q15113	Q15113	ECM Glycoproteins	Core matrisome	PCOLCE	23095.2	22222.9	22305.4	25447.3	28534	22091.7	39754.4	25811.6	20370.4	15314.9	17124.1	16415.5	28086.9	16287.6	#N/A	#N/A	#N/A	11837	31512.3	26016.4	13704.3	13779.6	23778.7	42043.6	26457.1	21829.8	24842	#N/A	#N/A	#N/A	13924.7	38577.6	#N/A	#N/A	#N/A	33435	29656.4	36203.6	29016	22351.9	23741	27149.3	27209.5	27062.2	16563.6
P_O43854	O43854	ECM Glycoproteins	Core matrisome	EDIL3	#N/A	#N/A	#N/A	#N/A	41969.8	13263.9	#N/A	#N/A	#N/A	#N/A	29920.6	12239.6	36368.6	23143.9	12322.8	20193.6	39265	16401.8	32046.9	#N/A	#N/A	#N/A	#N/A	33425.8	16939.3	32807.3	14072.4	13783.1	33576.7	32988.2	#N/A	#N/A	7438.69	23867.3	22974.4	34168.3	24303.6	#N/A	#N/A	20393.4	33210.6	29936	19137.1	#N/A	#N/A
P_Q14393	Q14393	ECM Glycoproteins	Core matrisome	GAS6	#N/A	#N/A	#N/A	#N/A	#N/A	#N/A	#N/A	#N/A	#N/A	#N/A	#N/A	#N/A	#N/A	#N/A	#N/A	#N/A	#N/A	20472.4	14789	#N/A	#N/A	#N/A	#N/A	233569	26301.5	190625	16395.3	#N/A	#N/A	#N/A	#N/A	#N/A	#N/A	#N/A	#N/A	133951	27563.3	#N/A	#N/A	#N/A	#N/A	#N/A	50744.8	#N/A	#N/A
P_P09486	P09486	ECM Glycoproteins	Core matrisome	SPARC	9451.43	8865.4	18159.7	9794.96	#N/A	#N/A	14566.2	23104.6	#N/A	#N/A	#N/A	#N/A	#N/A	#N/A	#N/A	#N/A	#N/A	11744.6	16479.3	#N/A	#N/A	#N/A	#N/A	13646.2	14537.1	13633.5	45957.1	#N/A	#N/A	#N/A	#N/A	#N/A	#N/A	#N/A	#N/A	10891.4	27218	13211.5	16298.8	#N/A	#N/A	#N/A	7528.04	12402.3	#N/A
P_Q96CG8	Q96CG8	ECM Glycoproteins	Core matrisome	CTHRC1	11976.9	10318.3	11115.7	13718.6	#N/A	#N/A	13624.3	13101.9	#N/A	#N/A	#N/A	#N/A	#N/A	#N/A	#N/A	#N/A	#N/A	9002.64	34359.2	#N/A	#N/A	#N/A	#N/A	10653.7	20242.6	13399.3	15743.9	#N/A	#N/A	#N/A	#N/A	#N/A	#N/A	#N/A	#N/A	7990.28	36775.4	11504.3	15778.1	#N/A	#N/A	#N/A	14740.2	9005.88	#N/A
P_Q9HB63	Q9HB63	ECM Glycoproteins	Core matrisome	NTN4	23652.4	9334.96	22314.7	5881.57	#N/A	#N/A	17546.3	5410.88	#N/A	#N/A	#N/A	#N/A	#N/A	#N/A	3694.38	#N/A	32534.7	25702.5	10514.4	#N/A	#N/A	#N/A	#N/A	27104.3	59944.8	19159.5	21154.2	32968.4	45678.9	9139.55	#N/A	#N/A	9423.28	31829.9	10775.5	48748	44954.2	39582.8	7345.28	#N/A	#N/A	#N/A	29578.6	15260.5	#N/A
P_Q9BUD6	Q9BUD6	ECM Glycoproteins	Core matrisome	SPON2	4825.33	4152.44	7516.16	6022.68	#N/A	#N/A	8318.75	29396.4	#N/A	#N/A	#N/A	#N/A	#N/A	#N/A	#N/A	#N/A	#N/A	4455.89	16058.8	#N/A	#N/A	#N/A	#N/A	9205.31	10589.7	8990.64	51854.4	#N/A	#N/A	#N/A	#N/A	#N/A	#N/A	#N/A	#N/A	5691.66	15552.2	4328.19	20325.8	#N/A	#N/A	#N/A	8654.94	#N/A	#N/A
P_P35858	P35858	ECM Glycoproteins	Core matrisome	IGFALS	#N/A	#N/A	#N/A	#N/A	4462.67	4252.61	#N/A	#N/A	7612.6	8026.84	17493.4	5774.19	20377.8	4398.97	#N/A	#N/A	#N/A	17292.4	15648.7	14040.7	28813.9	3549.32	12674	18903.7	30839.4	18288	58622	#N/A	#N/A	#N/A	57005.4	19531.5	#N/A	#N/A	#N/A	20695.1	24415.5	#N/A	#N/A	13687.5	7033.92	22232.9	21051.2	#N/A	26713.8
P_Q14515	Q14515	ECM Glycoproteins	Core matrisome	SPARCL1	21072.1	11383.9	35159.8	22776.8	14802.6	10471.6	53422.5	19247.2	14903.7	7017.92	14031.5	12653.7	23398.4	14100.8	#N/A	#N/A	#N/A	21762.3	25784.2	17244.5	12249.7	14033.6	10318.4	23836.3	9642.41	34376.5	12676.1	#N/A	#N/A	#N/A	41929.6	13013.5	#N/A	#N/A	#N/A	49524.8	60772.8	36222.5	19300.6	35788.1	27151.9	29401.9	32852	15047.6	25824.2
P_Q96CW9	Q96CW9	ECM Glycoproteins	Core matrisome	NTNG2	34452	12609.2	24167.3	5055.77	71148	9462.53	23863.5	4445.78	#N/A	#N/A	49943.4	10726.1	38182	22281	#N/A	#N/A	#N/A	28648.2	30707.5	#N/A	#N/A	#N/A	#N/A	16326.6	20526.4	31754	15337.1	#N/A	#N/A	#N/A	#N/A	#N/A	#N/A	#N/A	#N/A	29657.5	17192.7	16738.8	13614.8	27299.2	39109.8	31459.7	31493.3	70926.9	#N/A
P_Q4LDE5	Q4LDE5	ECM Glycoproteins	Core matrisome	SVEP1	8062.13	9397.85	13729.8	11417.2	#N/A	#N/A	29693.5	11707.1	#N/A	#N/A	#N/A	#N/A	#N/A	#N/A	#N/A	#N/A	#N/A	#N/A	#N/A	#N/A	#N/A	#N/A	#N/A	#N/A	#N/A	#N/A	#N/A	#N/A	#N/A	#N/A	#N/A	#N/A	#N/A	#N/A	#N/A	#N/A	#N/A	14855.4	33485.4	#N/A	#N/A	#N/A	#N/A	4940.7	#N/A
P_Q9H0B8	Q9H0B8	ECM Glycoproteins	Core matrisome	CRISPLD2	#N/A	#N/A	#N/A	#N/A	#N/A	#N/A	#N/A	#N/A	#N/A	#N/A	#N/A	#N/A	#N/A	#N/A	7960	13445.1	16852.5	#N/A	#N/A	#N/A	#N/A	#N/A	#N/A	#N/A	#N/A	#N/A	#N/A	8192.72	7926.25	9850.49	#N/A	#N/A	4025.71	10233.8	11237.6	#N/A	#N/A	#N/A	#N/A	#N/A	#N/A	#N/A	#N/A	#N/A	#N/A
P_A1KZ92	A1KZ92	ECM Glycoproteins	Core matrisome	PXDNL	#N/A	#N/A	#N/A	#N/A	#N/A	#N/A	#N/A	#N/A	14818.9	17437.1	#N/A	#N/A	#N/A	#N/A	16335.3	14427.6	7045.52	#N/A	#N/A	6842.55	11966.5	8136.45	8112.66	#N/A	#N/A	#N/A	#N/A	4659.87	13375.7	12404.1	15097.5	15817.2	16229.7	18997.5	13117.3	#N/A	#N/A	#N/A	#N/A	#N/A	#N/A	#N/A	#N/A	#N/A	9090.8
P_P49747	P49747	ECM Glycoproteins	Core matrisome	COMP	#N/A	3854.2	4459.66	#N/A	15777.2	5187.16	56580.4	13793	#N/A	#N/A	11631.6	9224.98	10478	8928.45	#N/A	#N/A	#N/A	9900.95	12658.5	#N/A	#N/A	#N/A	#N/A	11211.7	7435.45	15429.2	35360	#N/A	#N/A	#N/A	#N/A	#N/A	#N/A	#N/A	#N/A	19718.8	15532.2	9622.39	6652.38	10908.8	11932.5	11346.6	12257.5	4006.09	#N/A
P_P18065	P18065	ECM Glycoproteins	Core matrisome	IGFBP2	19295.3	10797.3	19315.7	15885.6	8300.31	6724.43	10474.3	9101.24	6311.3	16866.3	10524	15371.3	14287.5	5368.7	10251.5	42449.3	19939.4	8542.06	7383.4	5764.48	10332.7	2148.8	5923.26	41299.4	11808.5	23521.2	21203.4	15088	15336.6	9300.07	9638.31	8924.03	8769.88	12326.6	9091.58	17731.9	12649.8	18409.3	9575.47	11836.7	15300.3	10006.8	9545.22	12432.2	16282.3
P_P22692	P22692	ECM Glycoproteins	Core matrisome	IGFBP4	#N/A	#N/A	#N/A	#N/A	23792.8	6965.06	#N/A	#N/A	#N/A	#N/A	13139.4	8148.92	18321.6	9440.72	#N/A	#N/A	#N/A	#N/A	#N/A	#N/A	#N/A	#N/A	#N/A	#N/A	#N/A	#N/A	#N/A	#N/A	#N/A	#N/A	#N/A	#N/A	#N/A	#N/A	#N/A	#N/A	#N/A	#N/A	#N/A	12190.6	17897.5	19606.3	#N/A	#N/A	#N/A
P_Q16270	Q16270	ECM Glycoproteins	Core matrisome	IGFBP7	#N/A	6942.69	4305.7	5579.83	#N/A	#N/A	4926.94	10438.7	#N/A	#N/A	#N/A	#N/A	#N/A	#N/A	#N/A	#N/A	#N/A	4359.88	4704.11	#N/A	#N/A	#N/A	#N/A	5099.2	7866.92	6808.86	10016.5	#N/A	#N/A	#N/A	#N/A	#N/A	#N/A	#N/A	#N/A	10220.4	7053.8	5688.15	16016.7	#N/A	#N/A	#N/A	9210.29	3249.55	#N/A
P_Q9UKZ9	Q9UKZ9	ECM Glycoproteins	Core matrisome	PCOLCE2	#N/A	#N/A	#N/A	#N/A	19535.6	5417.93	#N/A	#N/A	14707.8	#N/A	8157.78	5980.3	19666.5	9053.15	#N/A	#N/A	#N/A	#N/A	#N/A	111627	11317.7	10567.4	7071.64	#N/A	#N/A	#N/A	#N/A	#N/A	#N/A	#N/A	18415.9	6465.23	#N/A	#N/A	#N/A	#N/A	#N/A	#N/A	#N/A	17035.3	12916.3	16863.6	#N/A	#N/A	22953.7
P_Q9H3U7	Q9H3U7	ECM Glycoproteins	Core matrisome	SMOC2	#N/A	#N/A	#N/A	#N/A	9044.45	3875.68	#N/A	#N/A	#N/A	#N/A	6788.97	2752.99	8342.01	1544.35	#N/A	#N/A	#N/A	12551.3	10620.8	#N/A	#N/A	#N/A	#N/A	8657.86	8325.93	12623.6	15056	#N/A	#N/A	#N/A	#N/A	#N/A	#N/A	#N/A	#N/A	17482.8	4126.55	#N/A	#N/A	10960.5	5925.21	8301.49	11939.6	#N/A	#N/A
P_Q4ZHG4	Q4ZHG4	ECM Glycoproteins	Core matrisome	FNDC1	#N/A	#N/A	#N/A	#N/A	#N/A	#N/A	#N/A	#N/A	#N/A	#N/A	#N/A	#N/A	#N/A	#N/A	#N/A	#N/A	#N/A	#N/A	3685.36	#N/A	#N/A	#N/A	#N/A	1595.68	3484.94	2899.1	12882.8	#N/A	#N/A	#N/A	#N/A	#N/A	#N/A	#N/A	#N/A	4743.22	2487.88	#N/A	#N/A	#N/A	#N/A	#N/A	#N/A	#N/A	#N/A
P_O95631	O95631	ECM Glycoproteins	Core matrisome	NTN1	11345.1	2871.55	14204.3	4660.68	4757.48	1967.28	13629.6	1758.16	#N/A	#N/A	9078.45	1321.54	15112.3	3700.18	#N/A	#N/A	#N/A	4441.28	4935.66	#N/A	#N/A	#N/A	#N/A	6120.38	3467.32	14256.8	1848.84	#N/A	#N/A	#N/A	#N/A	#N/A	#N/A	#N/A	#N/A	13542.4	10831.3	9134.45	9707.46	42418.4	6109.29	14289.4	6748.43	23020.1	#N/A
P_Q8IUL8	Q8IUL8	ECM Glycoproteins	Core matrisome	CILP2	#N/A	#N/A	#N/A	#N/A	#N/A	#N/A	#N/A	#N/A	#N/A	#N/A	#N/A	#N/A	#N/A	#N/A	#N/A	#N/A	#N/A	1413.34	4107.54	#N/A	#N/A	#N/A	#N/A	4852.21	2359.34	3989.48	5136.89	#N/A	#N/A	#N/A	#N/A	#N/A	#N/A	#N/A	#N/A	3654.07	4636.14	#N/A	#N/A	#N/A	#N/A	#N/A	3151.9	#N/A	#N/A
P_P98160	P98160	Proteoglycans	Core matrisome	HSPG2	5.01925e+07	2.47568e+07	4.49261e+07	1.85146e+07	5.15919e+07	1.29198e+07	8.94335e+07	1.48589e+07	4.32903e+07	3.60817e+07	5.80835e+07	1.57141e+07	5.29653e+07	1.5107e+07	8.69778e+06	3.27812e+07	3.8732e+07	3.6247e+07	1.0306e+07	3.08369e+07	1.95395e+07	1.01601e+07	1.54145e+07	5.09579e+07	2.20944e+07	4.39094e+07	3.28984e+06	4.99791e+07	4.93562e+07	7.86085e+06	3.64143e+07	2.4641e+07	1.27452e+07	4.17411e+07	2.64008e+07	5.1016e+07	1.54045e+07	4.0385e+07	3.18219e+07	4.29612e+07	3.28319e+07	5.39352e+07	4.42161e+07	3.91634e+07	4.82347e+07
P_P07585	P07585	Proteoglycans	Core matrisome	DCN	1.62185e+07	9.17935e+06	1.91512e+07	1.96874e+07	3.62998e+07	3.2525e+06	2.51064e+07	3.98102e+06	2.32144e+07	4.65842e+06	2.73764e+07	4.04499e+06	2.57191e+07	1.96647e+07	2.92051e+06	8.04278e+06	5.34323e+06	2.39616e+07	1.0198e+07	8.15186e+06	5.29646e+06	3.83986e+06	1.07985e+07	2.50854e+07	8.09598e+06	3.06641e+07	1.67938e+06	8.76426e+06	8.52575e+06	3.98651e+06	1.72181e+07	1.98849e+07	5.05396e+06	1.57569e+07	1.12083e+07	2.11578e+07	2.76314e+06	1.64547e+07	3.59197e+06	3.00066e+07	8.74712e+06	1.96058e+07	1.78039e+07	1.74215e+07	2.35668e+07
P_P51884	P51884	Proteoglycans	Core matrisome	LUM	8.99361e+06	8.90102e+06	7.11765e+06	1.64566e+07	1.47074e+07	2.30014e+06	8.91533e+06	2.28848e+06	1.13152e+07	3.01278e+06	1.55433e+07	2.18085e+06	1.2318e+07	1.11115e+07	1.79522e+06	4.17471e+06	3.69921e+06	1.01246e+07	1.28463e+07	4.03524e+06	3.91281e+06	1.05474e+06	7.30997e+06	1.29136e+07	6.47986e+06	1.77471e+07	1.01138e+06	3.87464e+06	6.19441e+06	2.41104e+06	9.24577e+06	1.59532e+07	1.83428e+06	5.94161e+06	7.45327e+06	9.10334e+06	1.96693e+06	7.08748e+06	1.88135e+06	1.36632e+07	3.60715e+06	8.13274e+06	6.83088e+06	6.60854e+06	1.04781e+07
P_P13727	P13727	Proteoglycans	Core matrisome	PRG2	9.62634e+06	6.26242e+06	3.6063e+06	1.56332e+06	2.8263e+06	1.89008e+06	2.42923e+06	734445	4.72783e+06	2.86071e+06	1.76112e+07	4.05432e+06	1.74831e+06	3.19571e+06	1.13931e+06	1.7252e+07	4.01937e+06	7.30406e+06	1.2883e+06	1.04941e+06	5.39255e+06	428067	3.19199e+06	3.15831e+06	5.44073e+06	2.67265e+06	184888	2.20103e+06	4.26444e+06	2.14126e+07	1.121e+06	5.49356e+06	886857	3.25583e+06	1.11439e+07	4.58856e+06	2.3392e+07	6.71724e+06	2.05256e+06	678275	6.42988e+06	6.64952e+06	1.65071e+06	1.82304e+06	1.04298e+06
P_Q9BXN1	Q9BXN1	Proteoglycans	Core matrisome	ASPN	6.89335e+06	9.09434e+06	4.72807e+06	1.7456e+07	5.52732e+06	1.26985e+06	5.00078e+06	2.3383e+06	7.45537e+06	3.08013e+06	7.40116e+06	1.61942e+06	1.12208e+07	5.55911e+06	1.65533e+06	3.00583e+06	3.60029e+06	3.74545e+06	7.78575e+06	2.74284e+06	4.23468e+06	1.33873e+06	7.43583e+06	4.5845e+06	4.85955e+06	6.64272e+06	1.29862e+06	2.50106e+06	3.01334e+06	1.55506e+06	1.73401e+06	1.43478e+07	891668	2.63787e+06	4.15294e+06	4.76808e+06	1.07694e+06	1.81609e+06	2.22172e+06	1.11973e+07	3.67046e+06	4.75346e+06	3.5807e+06	7.45248e+06	5.64128e+06
P_P21810	P21810	Proteoglycans	Core matrisome	BGN	5.22835e+06	7.46662e+06	5.54762e+06	9.4189e+06	9.30981e+06	2.64902e+06	1.11752e+07	3.81379e+06	7.58095e+06	1.41089e+06	8.29735e+06	2.95465e+06	6.6031e+06	6.95447e+06	2.12973e+06	3.40417e+06	5.35099e+06	5.06954e+06	6.19348e+06	3.27319e+06	3.3272e+06	1.73116e+06	8.42837e+06	7.05094e+06	3.39842e+06	9.61473e+06	1.15592e+06	2.87329e+06	2.73437e+06	2.2334e+06	1.10667e+07	1.31832e+07	1.39123e+06	5.07029e+06	7.62205e+06	1.18479e+07	1.12928e+06	5.55293e+06	2.52425e+06	9.9016e+06	2.91838e+06	5.83621e+06	5.42634e+06	2.28351e+06	6.13121e+06
P_P51888	P51888	Proteoglycans	Core matrisome	PRELP	3.19234e+06	5.30373e+06	4.30713e+06	7.45981e+06	1.23348e+07	1.18187e+06	8.032e+06	1.61482e+06	4.73438e+06	612459	6.38854e+06	1.43403e+06	6.07968e+06	3.40124e+06	1.2032e+06	1.36055e+06	2.75267e+06	5.24864e+06	5.4632e+06	3.24726e+06	1.66354e+06	1.62946e+06	5.0621e+06	9.29765e+06	2.53324e+06	6.20737e+06	719981	3.6467e+06	2.37315e+06	659360	3.79714e+06	1.43983e+07	1.53945e+06	3.52247e+06	3.36099e+06	7.92924e+06	478491	4.91393e+06	1.26318e+06	9.57171e+06	2.10457e+06	3.73894e+06	4.90364e+06	3.13468e+06	4.54652e+06
P_P20774	P20774	Proteoglycans	Core matrisome	OGN	933404	5.15438e+06	677549	8.57998e+06	901417	318064	1.31113e+06	733070	974441	37930.4	939526	588596	1.05282e+06	2.87096e+06	108652	288640	781266	1.0799e+06	6.69486e+06	353975	565438	294077	3.28816e+06	546372	629354	2.05037e+06	181886	526906	554166	392880	411004	1.51401e+07	139527	1.27891e+06	2.45922e+06	806064	628748	567879	404181	1.05475e+06	515970	865954	758048	1.25017e+06	239818
P_P13611	P13611	Proteoglycans	Core matrisome	VCAN	1.60299e+06	1.81752e+06	2.02936e+06	1.86083e+06	1.163e+06	1.15327e+06	2.54135e+06	1.39061e+06	1.447e+06	1.55116e+06	1.9493e+06	1.40583e+06	3.25133e+06	2.05452e+06	974030	1.46379e+06	3.80346e+06	1.06143e+06	3.4171e+06	627729	2.46455e+06	248790	1.80247e+06	2.2381e+06	1.84886e+06	2.64059e+06	960789	513904	1.47581e+06	1.31363e+06	2.1475e+06	3.67284e+06	139753	1.78629e+06	4.05222e+06	1.86197e+06	1.33763e+06	2.08942e+06	1.70981e+06	1.74353e+06	1.22244e+06	1.60853e+06	1.54952e+06	1.65619e+06	1.66356e+06
P_Q9Y2Y8	Q9Y2Y8	Proteoglycans	Core matrisome	PRG3	561538	545208	500559	320100	318900	234992	108765	96066.8	553778	503577	1.39137e+06	570558	257652	375800	126351	1.49516e+06	524015	569327	245409	107556	652703	34597.5	324990	494597	714544	316874	35790.1	289483	401589	1.68708e+06	123143	193614	176993	259523	681005	400307	1.75016e+06	459676	193555	112375	892938	710915	310514	261748	170660
P_Q7Z5L7	Q7Z5L7	Proteoglycans	Core matrisome	PODN	137435	153475	168692	235352	239064	68856.2	407969	109798	196775	123356	271101	78458.5	240913	121856	49178.3	126085	171645	141448	231755	142984	74396.9	40313.1	129687	173855	152055	301632	89299.4	181762	173021	68747.2	149463	433871	62320.8	193441	185751	235761	93376.5	183470	90799.7	265730	160690	246904	121237	98593.4	234155
P_Q06828	Q06828	Proteoglycans	Core matrisome	FMOD	84655.1	146668	99362.6	286699	125032	71247.4	221384	235633	100512	75828.1	103149	57911.4	123122	212049	70774.5	77736.5	213263	135834	161377	113373	67856.7	116819	136102	97123.2	92667.1	121533	147785	78866.4	72025.8	130449	97509.8	169558	110026	66251.8	45479.5	123346	186266	65102.8	89968.7	148662	75527.2	156887	82083.4	80988	104342
P_P16112	P16112	Proteoglycans	Core matrisome	ACAN	162531	64871.7	118680	84273.3	196429	43965.8	82804.2	59781.5	218968	177497	257600	58991.1	384128	116008	#N/A	#N/A	#N/A	109794	71962.8	99315.7	46984.5	35485.5	53611.2	317969	80118.2	252169	21794.7	#N/A	#N/A	#N/A	120430	44746.1	#N/A	#N/A	#N/A	197963	41299.8	273854	44534.6	103737	105787	157495	189469	125505	117071
P_P10915	P10915	Proteoglycans	Core matrisome	HAPLN1	262264	86813.3	270819	82773.7	99756.2	29836.6	63576.6	35209.3	223159	261967	372439	21100.2	535729	20985.5	6084.15	107555	15312.4	125338	31407.5	37892.3	94665.3	12483.3	42737.9	321460	82864.7	482779	48486.6	25746.5	92911.5	8769.69	78933.2	56400.6	6538.07	129760	19523.1	272216	47429.3	200757	35990.1	105273	30963.9	166884	210394	174489	225980
P_Q96S86	Q96S86	Proteoglycans	Core matrisome	HAPLN3	13826.3	15762.1	15380.5	14733.8	#N/A	#N/A	10072.3	34060.3	27666.1	#N/A	#N/A	#N/A	#N/A	#N/A	10275.2	16086.2	27304.9	21670.6	24626.7	28731.3	62600.4	20258.1	34282.6	14238.1	21245.4	17516.9	30703.8	35038.5	12266.8	35075.4	30237.9	54064.8	29423.9	14887.5	25620.1	28991.6	21747.1	10762.9	57303.8	#N/A	#N/A	#N/A	24117.8	10479.3	13154.3
P_Q92563	Q92563	Proteoglycans	Core matrisome	SPOCK2	#N/A	#N/A	#N/A	#N/A	#N/A	#N/A	#N/A	#N/A	#N/A	#N/A	#N/A	#N/A	#N/A	#N/A	#N/A	#N/A	#N/A	9156.98	7640.04	#N/A	#N/A	#N/A	#N/A	12971.8	14868.9	14883.5	27943.3	#N/A	#N/A	#N/A	#N/A	#N/A	#N/A	#N/A	#N/A	12631.3	18032.7	#N/A	#N/A	#N/A	#N/A	#N/A	12303.1	#N/A	#N/A
P_Q99983	Q99983	Proteoglycans	Core matrisome	OMD	2320.25	13296.1	2811.59	18134.4	#N/A	13060.6	6271.88	7665.67	#N/A	#N/A	6863.32	7135.62	7626.17	41025.5	#N/A	#N/A	#N/A	5895.86	38482.6	#N/A	#N/A	#N/A	#N/A	5538.3	11356.6	6363.72	16376.8	#N/A	#N/A	#N/A	#N/A	#N/A	#N/A	#N/A	#N/A	10572.9	12908.6	3228.73	6295.19	9798.45	3734.09	#N/A	6724.82	5061.9	#N/A
P_O60938	O60938	Proteoglycans	Core matrisome	KERA	#N/A	15625	16027.2	26457.9	29053.1	8669.54	28107.2	12863.5	#N/A	#N/A	20121.1	8032.33	17485.7	17701.4	#N/A	#N/A	#N/A	7633.2	19061.9	#N/A	#N/A	#N/A	#N/A	17418.5	6222.04	24588.7	2754.01	#N/A	#N/A	#N/A	#N/A	#N/A	#N/A	#N/A	#N/A	28507.9	#N/A	15595.5	8503	24063.1	9868.34	12570.1	13479.5	15642.8	#N/A
P_P08246	P08246	ECM Regulators	Matrisome-associated	ELANE	448052	517224	791092	493857	283447	212107	491135	4.58883e+06	355449	1.34795e+07	2.74934e+06	988331	277277	1.16826e+06	241919	1.03999e+06	2.0413e+06	508385	93456	353441	9.15039e+06	257858	428230	206511	2.02821e+06	375880	60188.6	1.01133e+06	959144	904724	640689	492108	726845	340745	1.16151e+06	476002	927876	297620	797512	308114	3.79814e+06	894405	549630	59563.2	249112
P_P21980	P21980	ECM Regulators	Matrisome-associated	TGM2	4.27701e+06	3.63985e+06	4.79554e+06	2.8145e+06	2.03102e+06	2.90324e+06	5.30403e+06	4.22864e+06	2.26384e+06	1.39523e+06	2.19275e+06	3.2578e+06	3.19784e+06	1.55007e+06	1.45158e+06	3.9286e+06	2.90195e+06	3.267e+06	1.78218e+06	1.73459e+06	798333	1.35666e+06	2.83677e+06	5.26809e+06	2.0317e+06	3.31356e+06	379761	1.08695e+06	3.41565e+06	1.03717e+06	886368	3.32246e+06	1.41065e+06	4.28852e+06	2.26064e+06	3.15991e+06	1.29814e+06	3.04988e+06	1.73098e+06	2.91649e+06	2.73815e+06	1.82167e+06	3.09279e+06	1.5583e+06	2.24111e+06
P_P08311	P08311	ECM Regulators	Matrisome-associated	CTSG	1.27807e+06	566777	901023	333958	1.75162e+06	365160	1.09878e+06	1.96802e+06	630796	5.41178e+06	2.59842e+06	1.20244e+06	972895	1.40779e+06	401430	1.63333e+06	1.68783e+06	990321	217630	767008	4.29551e+06	374074	450825	2.076e+06	1.46102e+06	701117	138635	1.78969e+06	688987	712132	809952	435562	762087	927610	1.06723e+06	1.37873e+06	787677	2.14569e+06	1.15175e+06	913270	3.62164e+06	1.11912e+06	862020	430962	545929
P_P01009	P01009	ECM Regulators	Matrisome-associated	SERPINA1	1.03893e+06	465716	1.6546e+06	592628	3.96593e+06	373504	3.81654e+06	3.77955e+06	2.04982e+06	1.66865e+06	2.23662e+06	576302	2.85532e+06	752782	669686	922870	3.68767e+06	1.03478e+06	774604	1.34883e+06	1.52467e+06	465639	1.13706e+06	3.33297e+06	1.303e+06	2.90456e+06	787610	1.62382e+06	1.20115e+06	467493	854173	1.11145e+06	681709	1.68946e+06	1.10153e+06	1.67383e+06	656999	2.98322e+06	948068	2.88413e+06	1.04954e+06	1.85777e+06	1.4573e+06	1.07789e+06	1.27655e+06
P_P50454	P50454	ECM Regulators	Matrisome-associated	SERPINH1	230960	1.10238e+06	299006	756361	212447	1.43879e+06	331769	1.91396e+06	290719	148880	183960	639444	205544	1.29432e+06	416854	182734	768965	194529	903452	218372	995545	291829	666478	185766	352788	232321	148123	241846	196961	1.02855e+06	610365	854573	248936	293752	988344	232936	477595	303931	2.11638e+06	357017	730407	155124	217667	155794	213344
P_P35625	P35625	ECM Regulators	Matrisome-associated	TIMP3	422691	226702	357280	156840	1.36026e+06	233162	752898	444126	498716	159817	648635	332073	871799	570422	162114	536779	2.0119e+06	265934	372185	706132	425738	136391	337744	654316	622657	800144	912607	5.37758e+06	1.12639e+06	437220	598371	320871	2.45958e+06	1.35219e+06	2.14011e+06	998346	1.0733e+06	1.27326e+06	235534	830094	1.8675e+06	470625	338094	327213	407631
P_P30740	P30740	ECM Regulators	Matrisome-associated	SERPINB1	456945	330978	768674	215113	705894	218735	549630	473461	519220	604875	598118	435583	486825	855559	300564	1.03726e+06	724007	416553	318531	664490	646490	366888	591787	930707	598602	364717	303209	958769	381616	276888	493474	422536	561393	379511	1.44621e+06	335798	649235	948032	369296	453907	824908	492015	393468	239868	528424
P_P00747	P00747	ECM Regulators	Matrisome-associated	PLG	543876	310119	378844	236157	306913	217585	622197	608676	247878	107645	280583	173645	381973	143092	450425	504494	563238	331659	558557	249068	275058	166006	186260	393286	681743	283564	2.80605e+06	576072	359407	353258	392634	244669	360196	455604	267687	183571	682662	322252	1.15441e+06	417632	293464	320742	261449	359343	397080
P_P19823	P19823	ECM Regulators	Matrisome-associated	ITIH2	816638	545116	984521	569454	592166	231284	828488	372077	667287	828906	1.06943e+06	380948	839570	412844	448584	1.06514e+06	419270	624990	731013	481663	300713	263865	346501	727960	662341	947389	297903	273735	675913	383417	337300	847985	238823	957505	300301	780027	344373	1.01459e+06	530599	1.13107e+06	376910	827489	517740	578608	835891
P_P01008	P01008	ECM Regulators	Matrisome-associated	SERPINC1	387033	209579	341589	160362	575355	128087	692216	1.48898e+06	301587	288906	381119	183501	344770	151750	329600	327655	487862	269848	248677	188275	382329	66146.3	123838	445503	357767	346332	1.60624e+06	599059	283811	176964	259416	181778	220269	334403	227888	283696	391871	445749	655657	545281	378434	376399	379944	329110	270548
P_P01023	P01023	ECM Regulators	Matrisome-associated	A2M	453361	293255	341921	184127	573805	260738	1.04237e+06	330438	334879	212600	425127	359368	606029	395706	169712	263736	921008	373991	430592	445114	556384	239932	240029	394427	715885	340403	170727	325178	411903	199155	329375	320422	136384	317321	356264	314070	447016	335643	272371	508749	482091	373436	279899	347926	437617
P_P19827	P19827	ECM Regulators	Matrisome-associated	ITIH1	471322	287036	421427	234297	279600	93100	574597	250106	357131	254038	539276	88986	556735	185694	147756	486372	199389	259878	380499	153901	255420	72878	137698	420996	536066	822709	56382.7	187487	421758	249833	221805	606112	82878.9	480987	267352	462057	301932	675973	306654	738973	279477	572072	307639	678269	761217
P_P02760	P02760	ECM Regulators	Matrisome-associated	AMBP	471928	201997	329547	92822.5	1.53856e+06	139627	1.62728e+06	175560	377315	61413.6	538560	157755	997331	145248	94488.5	514968	692554	328493	244184	480370	179918	107807	176311	957559	368445	864703	365431	799613	1.17596e+06	98757.2	237660	220259	166892	1.60401e+06	413584	817374	244821	957414	231312	778105	657414	851905	839260	885219	1.05982e+06
P_P07339	P07339	ECM Regulators	Matrisome-associated	CTSD	222859	230461	155662	319535	268491	284070	166282	185161	162646	686981	163802	257518	177645	179990	382511	384306	314008	156158	257096	350848	282708	401690	194186	192102	222229	137503	193282	343651	205655	150502	263091	298584	214999	213946	167471	151730	198697	192365	300647	119384	142802	321948	133769	185845	134429
P_P07477	P07477	ECM Regulators	Matrisome-associated	PRSS1	148583	63619.8	21759.4	13429.5	54971.5	35853.4	34405	26538.7	36386.5	1.99782e+06	54708.5	76294.5	94708	116586	111462	323763	560274	113928	72268.2	201137	424524	40676.8	47522.6	142311	136906	104555	27760.8	698070	143734	159723	297831	98035.2	258928	193165	141411	96693.6	201909	85066.3	71441.9	142743	315992	141308	132569	133587	113806
P_P01011	P01011	ECM Regulators	Matrisome-associated	SERPINA3	241357	188237	543095	186163	681557	79434.6	983959	398696	262542	233937	582369	140280	345302	162076	139382	231970	249847	217384	166636	304765	519405	161660	230905	353884	175629	363907	105710	253490	227076	142225	281428	265110	104878	201297	223270	314556	180703	481005	323449	326164	194073	294468	348670	172141	210924
P_P01040	P01040	ECM Regulators	Matrisome-associated	CSTA	171974	182131	54016	28152.6	117756	29274.3	107731	31912	92165.9	2.08033e+06	62406.9	37911.7	92981.4	103332	175630	240987	312900	200836	75446.2	279671	209441	29619.1	39718.5	114785	291835	96573.1	19127.2	447403	186207	111670	246603	65427.3	275503	273292	105041	179507	183645	85415.1	64674.5	91401.9	45260	248421	195221	285694	156299
P_P39900	P39900	ECM Regulators	Matrisome-associated	MMP12	66748.8	51278.8	348672	110567	93163.3	105442	90871.2	242640	41557.3	40042.7	66691.5	244304	281840	192401	67811.2	247469	1.04433e+06	15879.7	21929.1	52766.8	24152	17727.7	91312.7	237791	120210	138511	11192.5	365476	176845	95164.6	27563	23966	109228	94092.1	673060	281720	290051	393187	83202.7	148692	115050	60263.3	25027.6	50458.3	34471.7
P_P03973	P03973	ECM Regulators	Matrisome-associated	SLPI	121210	125105	231726	89438.2	406529	62885.7	258270	103423	146705	197090	194574	84570.2	343960	103801	47737.6	241287	368671	118878	112218	155309	89270.8	28593.6	64008.3	264689	167717	289977	107094	302813	367840	107707	146258	68170.5	59038	456559	372086	298292	207298	499859	121905	239899	457055	194038	144902	160422	178837
P_Q8N6G6	Q8N6G6	ECM Regulators	Matrisome-associated	ADAMTSL1	336635	150777	290530	91558.8	292436	123172	267674	73825.4	346702	222709	393870	135236	338239	98162.4	115055	389168	301394	290495	74060.1	242661	100880	53152	88413.8	474360	153991	327989	56977.3	215928	404450	165057	101855	146716	152531	230885	114270	342582	166822	498200	92748.6	131515	325962	610618	315813	339389	333642
P_P01042	P01042	ECM Regulators	Matrisome-associated	KNG1	126259	93629.5	120127	188745	126710	51294.2	209780	102256	69347.7	14957.2	102968	40077.5	103395	31399.6	111427	84395.7	85221	113322	146637	72133.7	33627.7	33117.7	37664.8	182785	252001	130081	931874	93243.6	102212	29771.4	58377.9	56555.3	40783.3	103354	77832	94562.8	341969	108970	74527.5	104543	80337.9	97206.6	153495	104622	104538
P_P00734	P00734	ECM Regulators	Matrisome-associated	F2	72746.7	76549.6	88306.6	60586.6	35590.8	30700.3	169594	368544	38562.3	25434.3	32465.8	25329.9	40203	18617.1	112587	70682.1	88064	86604	107962	97960.5	68258.3	42883.6	23711.8	102128	208717	91882.4	824193	140487	42106.5	48127.3	70537.3	46916.6	72729.7	47136.3	128011	73070.7	252443	69169.3	200030	194641	31690.5	49431	132902	97112.5	45319
P_Q96P63	Q96P63	ECM Regulators	Matrisome-associated	SERPINB12	114694	135640	36365.8	15976.4	109587	30118	60755.3	21003.2	41049.4	1.0885e+06	32921.1	28136.1	96288.4	111377	83983.7	129015	264081	121620	56654.3	327901	151537	18854.5	37975.6	46423.9	158644	53996.8	13368	238056	142506	58724.1	107162	50847.8	132424	217281	113148	136605	179030	49120.3	54895.3	85320.5	63729.9	224160	136629	143111	86609
P_Q14624	Q14624	ECM Regulators	Matrisome-associated	ITIH4	175038	125552	195504	114608	156301	101953	378581	150258	79660.3	122147	138456	98822.7	137836	100179	121766	195913	269487	117586	114357	117034	112289	65209.2	77640.5	205131	231653	139568	104103	90430	95513.5	86751.3	75598.5	104539	93522.1	122370	63653.1	130405	132164	200225	163321	234303	206735	111228	143745	79891.6	138410
P_Q08397	Q08397	ECM Regulators	Matrisome-associated	LOXL1	126986	102405	139226	80632	123476	77550.6	150712	116276	76281.1	91611.2	131895	268417	130103	89119.9	68909.3	119131	315221	92710.6	88193.6	145246	112295	49327.4	62154.9	244343	86968.8	70657.2	45121.6	119178	152026	45871.5	80451.7	81075	42011.2	116913	250445	100901	233426	123678	100722	103686	181389	104995	86830.3	103251	90078.8
P_O15204	O15204	ECM Regulators	Matrisome-associated	ADAMDEC1	#N/A	#N/A	#N/A	#N/A	#N/A	#N/A	#N/A	#N/A	#N/A	#N/A	#N/A	#N/A	#N/A	#N/A	#N/A	#N/A	#N/A	28087	361095	#N/A	#N/A	#N/A	#N/A	27177.6	49038.5	31343.7	22885.9	#N/A	#N/A	#N/A	#N/A	#N/A	#N/A	#N/A	#N/A	35766	41076.8	#N/A	#N/A	#N/A	#N/A	#N/A	34163	#N/A	#N/A
P_Q92743	Q92743	ECM Regulators	Matrisome-associated	HTRA1	50042.5	59125.8	95066.5	74925.7	147440	43984	110545	96016.8	67043.7	146938	80127.1	99382.3	134730	126560	56908.5	81870.2	296280	70231.2	164535	192873	81668.6	47363.8	57718.3	119021	142899	100680	167396	206471	99900.5	58550.9	63323.3	69928.4	97948.4	116129	136396	190993	147939	231516	89338.8	174539	156011	87831.3	72375.3	54471.8	61560.6
P_Q6UY14	Q6UY14	ECM Regulators	Matrisome-associated	ADAMTSL4	147243	101244	233188	97679.5	196417	90241.2	245956	71017.4	164567	138012	137481	123855	153355	94968	40695.4	181263	150950	143137	90948.4	114713	124180	68251.7	76651.5	212435	119698	107360	41681.7	93921.7	202669	41534.3	125733	90120.3	53779.4	88128.7	89280.9	175030	145772	258826	246951	98572	150289	248172	132504	137632	173683
P_Q86UX2	Q86UX2	ECM Regulators	Matrisome-associated	ITIH5	351947	160402	379271	177731	407782	94061.4	705106	80952.6	387472	86573.1	258551	71519.6	405365	71579.1	87986.9	156273	109845	276556	47213.5	291784	58325.3	128596	154183	482694	148449	269716	35819.2	238741	195037	94504.2	135674	186171	159822	435554	126267	475327	87756.4	315197	118294	716725	132589	275586	403014	247262	356104
P_Q08188	Q08188	ECM Regulators	Matrisome-associated	TGM3	88779.4	102677	44589.1	18758.1	94394.9	29739.2	64647.5	19476.2	36215.6	712577	45142.3	35378.9	81046.7	78371.2	109109	130936	194237	107455	49070.4	274657	147912	37602.5	32716.8	54227.5	138404	43805.5	12638.1	162960	108021	50535.9	104987	46585.9	116931	142706	73188.6	91227.4	154147	68053.7	55104.9	75801.8	82765.9	176213	110300	167041	81612.2
P_P04196	P04196	ECM Regulators	Matrisome-associated	HRG	177119	94574.8	123976	78567.3	121012	94526.5	253968	121155	90214	50641.8	81402.9	85582.2	84563.2	68462.3	110403	172781	110674	112395	107126	193940	59813.3	73334.5	39167	139912	132815	206522	184124	110545	111522	102956	79980.2	109831	103665	138715	114537	148513	142614	122785	68340.9	189359	135324	74674.5	167213	115980	129436
P_Q06033	Q06033	ECM Regulators	Matrisome-associated	ITIH3	90076	68980.6	137814	129665	84110.8	38358.3	171560	97487.5	#N/A	#N/A	106974	39762.5	103739	63973.7	78610.5	318832	185261	75070.5	96415.6	#N/A	#N/A	#N/A	#N/A	142501	227722	125142	43908.4	101500	95467.2	87337.7	#N/A	#N/A	104578	104652	90974.8	195486	83526.5	132978	86688	171604	109478	135567	68774.7	62692.9	#N/A
P_P07858	P07858	ECM Regulators	Matrisome-associated	CTSB	81419.6	117370	76573.3	79142.6	41545.2	63087.7	57517.7	93640.7	56436.2	80580.5	62823.6	136902	41350.7	88425.9	185322	99340	166954	59682.4	84286.3	72826.5	139188	87016.9	73665.8	82660.5	81408.1	52307	32718.9	64522.1	52292	86265.2	65742.6	36733.5	53283.5	41730.6	52905.4	57537.1	122518	63693.9	188120	28578	56647.9	52252.1	46296	32730.6	39774.5
P_Q9Y4K0	Q9Y4K0	ECM Regulators	Matrisome-associated	LOXL2	86661.3	90094.8	83546.4	56040.7	48279.6	51498.7	86550.7	78323.3	85826.1	178537	47657.2	81920.7	65010	87958.4	62968.3	92729.7	151466	68106.7	57506.9	59715	104458	27369.5	41955.3	91918.8	87688.8	55736.7	60779.7	42652.2	81143.8	47533.6	58554.2	65049.8	36750.1	91321.9	62995.9	83809.5	135574	80398.4	186574	41837.1	83496.4	109605	85540.9	82163.2	96514.3
P_P08697	P08697	ECM Regulators	Matrisome-associated	SERPINF2	139043	57199.8	88701.7	36513.8	119199	47588.7	197226	218249	57841.7	258598	75232.3	55428.3	95128.2	49607.5	138647	94681.9	98291.7	103771	71227	164554	162622	55609.5	49255.7	145064	76611	88704.7	72746.1	68055.5	102207	49141.6	125451	62242.6	70640.7	94649.4	40448.7	96400.7	98555.1	78368.6	69767.1	189788	126788	98273.8	164063	92339.7	164175
P_Q8IWU6	Q8IWU6	ECM Regulators	Matrisome-associated	SULF1	59135.8	43187.2	60351.4	28696.2	160782	33024.7	59284.2	62033.1	#N/A	#N/A	75009.7	47762.1	130114	68252.6	33590.8	45042.1	323531	37877.9	126198	#N/A	#N/A	#N/A	#N/A	75607.2	54693.8	71136.1	91204.3	92167.9	100676	34205.7	#N/A	#N/A	24358.7	89918.2	90756.1	143484	64269.1	107325	58148.9	57486.1	76666.3	87435.6	74062.7	46387.1	#N/A
P_P07093	P07093	ECM Regulators	Matrisome-associated	SERPINE2	75224.4	63276.6	55599.3	43965.1	77260.3	39995	75609.4	38880.8	52459.3	20747.9	51355.3	53484.6	59687.9	33704.1	24764.5	60582.8	212464	43175.4	65815.1	64769.2	54546.9	57496.5	79124.2	69490.6	64479.7	74515.5	168076	57249	94826.1	30265.8	83575.5	53603.7	23758.2	61632.2	74869	93102.3	100093	94193.6	49790.6	73341.7	58999.5	54164.3	54355.7	58812.5	50850.4
P_P35237	P35237	ECM Regulators	Matrisome-associated	SERPINB6	45381.3	33630.9	78449.6	33408.9	85718.7	36681.7	103207	57472.9	52854.1	59870.1	57815.4	46018.9	68536.4	156250	69501.7	80650.7	84850.4	28758.5	64864.7	59906.9	52767.8	31290.9	78005.9	94356.2	49809.2	26527.5	89088.6	105099	29598.3	56362	82042.2	40502.8	64402.3	131748	149973	42394.1	45709.2	140335	64308.8	123197	85075.9	54670.1	37263	27783.3	40599.4
P_P00740	P00740	ECM Regulators	Matrisome-associated	F9	97045.4	46233.5	90200.5	42997.6	115300	38320.8	83978	96396.4	83028.3	#N/A	148067	81866.5	68380.3	34958.6	30291.4	84025	150650	58153.6	42613.7	6967.33	82966.2	8585.75	29036.6	90157.4	50905.7	91018.6	86426.5	82050.4	83022.8	22059	9902.02	35692.5	27582.1	55306.2	42853.5	70222.3	57245.6	114304	92013.9	112873	113207	202141	81417.2	49041.9	79937.3
P_O14672	O14672	ECM Regulators	Matrisome-associated	ADAM10	32409.7	48563.7	59314.6	73248.5	28071.4	88198.3	26615.9	68915.5	72502.1	19153.1	64712.8	72274.9	44261.7	98429.3	36871.9	40358.4	53504.1	42901.4	69163.5	36747.2	127345	76011.8	87201.4	31278.7	31411.1	49598.2	21127	57408.8	53878.5	66557.5	41931.4	55496.6	74095.6	44083.1	92213.6	54006.7	24913.6	35385.9	52250.7	32695	55852.8	28833.3	36358.5	26964.1	30599.6
P_P05546	P05546	ECM Regulators	Matrisome-associated	SERPIND1	98880.2	50344.5	62020.4	34655.6	67189.2	42493.8	162081	142255	67320.2	59396.8	55195.1	27183.7	46216	27473.3	64749.3	110889	110929	74832.4	37987.3	83822.4	98055.6	26411.1	32077.4	79949	50637.3	63439.2	96742.5	95229.7	40096.4	33388.6	62297.9	41759.3	40708.4	78651.8	33840.5	78785.7	87722.1	58928.2	79884.4	125133	53726.5	56240.9	90984.5	88179.6	82297
P_P03956	P03956	ECM Regulators	Matrisome-associated	MMP1	21547.1	173001	13341.3	20465.4	#N/A	#N/A	16755.1	27136.2	#N/A	#N/A	#N/A	#N/A	#N/A	#N/A	5447.42	10320.3	41780.2	10501.1	25890.5	#N/A	#N/A	#N/A	#N/A	27645.8	17667	21797.2	60696.3	16148.5	9094.86	59477.4	#N/A	#N/A	5231.7	12237.5	93008.6	29407.5	105337	14657.2	24464.2	#N/A	#N/A	#N/A	6414.75	25806.8	#N/A
P_P50281	P50281	ECM Regulators	Matrisome-associated	MMP14	30390.9	49793.9	38115.4	48703.3	27695	42298.4	43814.8	94294.7	25874.3	69683.8	28502.2	50706.2	29492.2	110201	33490.9	12774.2	62647.7	27146.1	46530.9	16066	119778	11962.6	49808.8	30500.7	10088.5	22811.5	55015.1	45640.5	22757.9	71205.7	47257.6	47691.1	28006.9	20055.9	34137.2	36794.6	38088.6	33142.4	48886.1	26730.8	67567.6	26429.2	19724.6	38938.9	24213.7
P_P00488	P00488	ECM Regulators	Matrisome-associated	F13A1	74907.3	88592.6	95168.9	115291	66456.4	39035.1	135988	74153.9	68699.5	81986.2	88994.3	34719	67903.3	57657.7	52136.3	100778	83184.1	50969.5	13477.9	71761	49865.6	48823.6	99663.2	28989.7	28197.2	46276.9	8646.05	75672.5	91527.1	41076.9	89596.1	109116	30602.4	55324.7	33060.8	39157.3	12667.1	54082.3	57903.4	74102.8	42260.9	104330	55476.6	37503.6	78684
P_O60568	O60568	ECM Regulators	Matrisome-associated	PLOD3	22167.1	16550	26104.9	17557.5	37495.4	29529.9	29352.5	31291.2	#N/A	#N/A	25624	42945	32661.9	26133.9	27269.7	47982	42602.5	54355.2	56384.8	#N/A	#N/A	#N/A	#N/A	43080	62853.1	67096.6	255255	44724.5	48092.4	40499.9	#N/A	#N/A	48005.1	29616.5	17558.1	45085.2	107953	23138.2	39669.5	23958.2	49909.6	56986.1	64557.3	58600.5	#N/A
P_P36955	P36955	ECM Regulators	Matrisome-associated	SERPINF1	36175.7	53306.5	26507.4	34329.3	45745.6	24944.6	85603.2	39879.6	18908.8	33120.8	22516.4	20527.5	35949	66088.2	16064.1	9491.48	15366	51831.6	67360.1	26475.6	25942.5	16687	56694.2	50785.5	107356	43464.4	94453.8	25757.6	27565.7	30231.8	22502.7	56664.2	14961.5	18691.9	14882.5	42380.3	174405	99070.4	32949.2	70282.8	37931.5	48349.2	31991	85192.9	32490.7
P_Q9UBR2	Q9UBR2	ECM Regulators	Matrisome-associated	CTSZ	87560.2	48930.8	70470.7	35997.5	63847.7	49111.4	60215.2	51789.4	77716.7	56227.4	65292.3	83999.6	43982.3	33087.2	71570.6	116908	59592.4	#N/A	#N/A	63364.3	60648.7	46075.7	39896.3	#N/A	#N/A	#N/A	#N/A	72755.7	41311.3	37816.5	159370	43770.2	39963.1	38640.4	48486	#N/A	#N/A	74295.8	52644.8	33479.5	52031.1	69169	#N/A	68290.3	72812.4
P_O75900	O75900	ECM Regulators	Matrisome-associated	MMP23B	74159	42476	63186.9	34078	74126.3	30092.1	150528	42422.3	55674.9	160623	67989.1	27697.1	69011.2	29199	23476.8	65048.3	61177.1	46734.5	25254	76505.6	27918.6	27447.1	38968.2	85896.7	36393.8	114057	30300.3	29625	78791.3	22320.1	50008	61243.1	23135.8	58353	57583	104707	56925	92675.1	36155.7	58322.8	107477	84979.1	65766.6	34384.9	47144.7
P_P83110	P83110	ECM Regulators	Matrisome-associated	HTRA3	24493.2	25296.8	31245	29876.6	#N/A	#N/A	30200.1	66314	32644.9	42221.8	#N/A	#N/A	#N/A	#N/A	20058.1	19917.1	75099.3	18007.4	76478.1	48172.9	58767.6	5165.25	19203	43146.5	33723.9	31217.3	32745.1	20436.8	27128.6	22814.1	23665.6	22132.9	13667.3	31355.2	26357.3	35873	109070	29780	37694.6	#N/A	#N/A	#N/A	28959	35207.4	22086.8
P_P35030	P35030	ECM Regulators	Matrisome-associated	PRSS3	25301.3	11720.4	7504.77	6056.84	#N/A	#N/A	8202.27	9804.31	16337.5	342154	#N/A	#N/A	#N/A	#N/A	12293.8	72102.8	53993.1	29254.1	10062	49857.3	85353.4	9350.13	11718.8	16142	9533.25	15741.2	8579.47	80478.2	23629.6	17197.4	67281	19124.7	75208.7	42816.8	38078.9	19392.3	23526.5	18210.5	23266.5	#N/A	#N/A	#N/A	26221.3	30055.6	30165.9
P_Q99542	Q99542	ECM Regulators	Matrisome-associated	MMP19	39291	25971.9	24377	14153.1	23797.5	24429.6	22192.7	13699.8	#N/A	#N/A	54027.8	29758	51236	35890.1	5426.31	41703	117350	#N/A	#N/A	#N/A	#N/A	#N/A	#N/A	#N/A	#N/A	#N/A	#N/A	40619.3	47995.2	19962.4	#N/A	#N/A	19862.2	18171.9	48632.1	#N/A	#N/A	27698.9	19071.6	41666.3	83877.2	27563.8	#N/A	47681.8	#N/A
P_P10619	P10619	ECM Regulators	Matrisome-associated	CTSA	24908	34178.5	20072.8	54028.3	21549.1	63351.2	22469.1	31863	#N/A	#N/A	28911.3	35618.1	17495.6	19148.8	#N/A	#N/A	#N/A	22872.8	24652.7	#N/A	#N/A	#N/A	#N/A	24562	49527.7	16882	64495.5	#N/A	#N/A	#N/A	#N/A	#N/A	#N/A	#N/A	#N/A	15001.6	32546.9	28330.3	38644.8	36276.9	24023.1	26148	22202	21297.8	#N/A
P_P53634	P53634	ECM Regulators	Matrisome-associated	CTSC	24975.1	34499.4	34289	39688.5	37349.8	44922.2	27668.5	46775.2	#N/A	#N/A	44712.3	61059.9	34555.7	34341.3	21170.1	31226.7	10911.8	#N/A	#N/A	#N/A	#N/A	#N/A	#N/A	#N/A	#N/A	#N/A	#N/A	29649.4	28682.3	35905.1	#N/A	#N/A	34832.3	24251.8	22964.7	#N/A	#N/A	26612.3	63350.3	32365.9	36269.7	24763.9	#N/A	21746.5	#N/A
P_P16035	P16035	ECM Regulators	Matrisome-associated	TIMP2	#N/A	#N/A	#N/A	#N/A	#N/A	#N/A	#N/A	#N/A	#N/A	#N/A	#N/A	#N/A	#N/A	#N/A	17936.4	30351.6	32610.4	12830	63638.8	#N/A	#N/A	#N/A	#N/A	29179.3	29597.3	31901.7	40170.5	38948.9	27178.7	16160.2	#N/A	#N/A	32620	44286.1	25374.5	37909.1	58426.4	#N/A	#N/A	#N/A	#N/A	#N/A	37306.7	#N/A	#N/A
P_Q9H239	Q9H239	ECM Regulators	Matrisome-associated	MMP28	70250.7	32909.9	54672.7	27061.9	68567.3	21415.3	78072.3	36131.2	#N/A	#N/A	63627.9	27071.4	52604.8	36158.1	14431.9	55250.5	61998	42038.4	21691.7	#N/A	#N/A	#N/A	#N/A	60327.1	42011.2	78876.6	9027.94	57055.7	66878.7	19896.3	#N/A	#N/A	14017.1	60340	58254.7	77081.1	69516.9	46461.6	27181.7	43083.5	59240.8	74034.2	43036.8	41601.6	#N/A
P_Q8IXL6	Q8IXL6	ECM Regulators	Matrisome-associated	FAM20C	#N/A	#N/A	#N/A	#N/A	#N/A	#N/A	#N/A	#N/A	83244.1	16312	#N/A	#N/A	#N/A	#N/A	#N/A	#N/A	#N/A	#N/A	#N/A	35504.3	70408.8	6120.71	17867.8	#N/A	#N/A	#N/A	#N/A	#N/A	#N/A	#N/A	152081	31508.2	#N/A	#N/A	#N/A	#N/A	#N/A	#N/A	#N/A	#N/A	#N/A	#N/A	#N/A	#N/A	129116
P_P04080	P04080	ECM Regulators	Matrisome-associated	CSTB	30802.8	24625.8	47509.8	44644.8	49788.1	38702.8	49015.3	33016.6	#N/A	#N/A	49521.3	31373	50326.6	26754.8	70705.1	40291.1	59219.1	27935.8	26358.1	#N/A	#N/A	#N/A	#N/A	31695.2	29537.9	30900.8	18438.1	55144.4	54613.9	26975.4	#N/A	#N/A	17987.2	21051	25004.4	24297.7	32829	21704.6	38844.9	114415	25151.2	38710.8	26854.9	15841.3	#N/A
P_Q02809	Q02809	ECM Regulators	Matrisome-associated	PLOD1	24423.7	17022.9	22445.4	12240.9	6156.94	15460.5	25707.8	40461.4	#N/A	#N/A	6448.54	21226.9	8617.72	17942.4	#N/A	#N/A	#N/A	13662.7	32234.4	#N/A	#N/A	#N/A	#N/A	23119.2	30685.7	40118.6	58704	#N/A	#N/A	#N/A	#N/A	#N/A	#N/A	#N/A	#N/A	33196.6	52702.9	18703.6	41053.5	10932.1	14558.9	7973.28	27959.6	30760.5	#N/A
P_P01019	P01019	ECM Regulators	Matrisome-associated	AGT	46730.2	30438.1	39019.8	52290.9	51424.1	25347.2	63264.6	24372.7	11173.8	56061	40484.1	26831.7	31099.3	14188.2	13433.6	49859.9	35863.9	40199.2	38389.9	19848.5	#N/A	6563	19027.2	34480.9	57952.5	25758.6	13091.5	31667.6	38890	13275.2	24043.5	25906	#N/A	35672.7	20222.8	25295.3	32219	24585.7	23386.2	45944.2	21349.9	22540.6	37454.8	42391.6	38850.8
P_Q8IW75	Q8IW75	ECM Regulators	Matrisome-associated	SERPINA12	13542.8	15985.4	10015.8	6470.91	#N/A	#N/A	16615.6	7822.4	11472.6	112091	#N/A	#N/A	#N/A	#N/A	18507.5	30463.5	59372.5	#N/A	#N/A	40120.3	40906.9	7054.35	9405.05	#N/A	#N/A	#N/A	#N/A	91035	33390.1	13479.9	17460.3	11727.3	31370	46190.9	22234.7	#N/A	#N/A	12982.3	13762.5	#N/A	#N/A	#N/A	#N/A	23459.8	17867.7
P_P22735	P22735	ECM Regulators	Matrisome-associated	TGM1	32257.9	54782.5	14529.6	7390.73	33504.8	12143.4	19071.7	6903.6	#N/A	#N/A	22587.8	15791.8	34238.8	24001.1	32829.3	57066.7	60700.9	27938.3	15709.6	#N/A	#N/A	#N/A	#N/A	25599.4	44165.6	30943.4	3633.8	44930.7	47863.9	27782.8	#N/A	#N/A	30108.9	67672.3	31357.6	30709.5	70213.5	20206.4	21923.1	21523.1	28207.4	60753.3	39280.9	45366.7	#N/A
P_P14780	P14780	ECM Regulators	Matrisome-associated	MMP9	4572.92	15731.4	7895.66	7850.32	#N/A	7237.43	13894.6	16080.3	6505.36	11183.8	15998.6	53773	9845.65	74435.6	#N/A	#N/A	#N/A	#N/A	#N/A	7472.97	37603.4	9251.28	3780.7	#N/A	#N/A	#N/A	#N/A	#N/A	#N/A	#N/A	8167.17	10861.9	#N/A	#N/A	#N/A	#N/A	#N/A	6277.87	18077.8	#N/A	72001.4	#N/A	#N/A	3126.44	8652.93
P_Q9Y5Y6	Q9Y5Y6	ECM Regulators	Matrisome-associated	ST14	11825.5	25523.6	9855.12	17754.2	34303.1	21830.9	11001.3	36006.3	#N/A	#N/A	19171.2	10272.6	17941.1	21510.7	14214.2	14187.3	16206.1	22558.8	21614.3	#N/A	#N/A	#N/A	#N/A	16314.5	20366.1	18448.8	30630.6	16201.9	11927.4	21106.5	#N/A	#N/A	13456.5	45594.7	46813.9	#N/A	9998.65	8393.44	41168.7	41454.9	30387.7	11768.1	19433.7	12252.1	#N/A
P_P58215	P58215	ECM Regulators	Matrisome-associated	LOXL3	#N/A	#N/A	#N/A	#N/A	34539.2	16966.7	#N/A	#N/A	#N/A	#N/A	29996.2	29495.3	30488.4	22405.6	#N/A	#N/A	#N/A	#N/A	#N/A	#N/A	#N/A	#N/A	#N/A	#N/A	#N/A	#N/A	#N/A	#N/A	#N/A	#N/A	#N/A	#N/A	#N/A	#N/A	#N/A	#N/A	#N/A	#N/A	#N/A	25040.9	28734.4	33654.7	#N/A	#N/A	#N/A
P_Q14520	Q14520	ECM Regulators	Matrisome-associated	HABP2	21380.1	13461.4	14834.1	14001.2	#N/A	#N/A	21907.2	26751.4	7573	#N/A	#N/A	#N/A	#N/A	#N/A	28849.6	15906.1	13770.5	11880.2	21981.9	6082.17	#N/A	4460.14	22715.9	20605	26490.6	17283.3	101633	9990.23	10853.2	6818.47	19376.7	6419.45	5666.76	8479.27	8784.24	12832.9	26793.7	16139.6	25188.9	#N/A	#N/A	#N/A	15244.1	13876.8	8570.05
P_Q9UNA0	Q9UNA0	ECM Regulators	Matrisome-associated	ADAMTS5	27220.1	14983.5	23866.6	15077.2	#N/A	#N/A	110530	46259.9	#N/A	#N/A	#N/A	#N/A	#N/A	#N/A	#N/A	#N/A	#N/A	#N/A	#N/A	#N/A	#N/A	#N/A	#N/A	#N/A	#N/A	#N/A	#N/A	#N/A	#N/A	#N/A	#N/A	#N/A	#N/A	#N/A	#N/A	#N/A	#N/A	37119.2	18869.7	#N/A	#N/A	#N/A	#N/A	10903.3	#N/A
P_P36952	P36952	ECM Regulators	Matrisome-associated	SERPINB5	#N/A	#N/A	#N/A	#N/A	14164.6	34001.9	#N/A	#N/A	4136.84	16662.4	6894.54	7184.64	7411.13	9136.24	95054.8	11821.1	28636	8969.9	23003.9	10603.8	13325.2	#N/A	29756.7	15486.6	52210.7	6230.71	38391.5	22181.6	15669.4	45759.5	#N/A	15041.6	13964.5	24542.7	11064.5	12127.6	23306.1	#N/A	#N/A	11081.6	7500.89	38486.9	7166.55	#N/A	3113.63
P_P08253	P08253	ECM Regulators	Matrisome-associated	MMP2	13334.9	22943.8	17871.5	13944.7	28991.4	11381.4	31110.7	16151.7	#N/A	#N/A	19293.7	19761.1	19736	33027.6	#N/A	#N/A	#N/A	11977.4	52127.6	#N/A	#N/A	#N/A	#N/A	18719.1	20481.9	17246	21782.1	#N/A	#N/A	#N/A	#N/A	#N/A	#N/A	#N/A	#N/A	16502	26324.5	15337.1	17106.2	15616.8	23173	54645.1	17080.9	17114	#N/A
P_Q12891	Q12891	ECM Regulators	Matrisome-associated	HYAL2	#N/A	#N/A	#N/A	#N/A	17313.9	20530.8	#N/A	#N/A	#N/A	#N/A	30341.4	19196.1	24997.2	29479	#N/A	#N/A	#N/A	#N/A	#N/A	#N/A	#N/A	#N/A	#N/A	#N/A	#N/A	#N/A	#N/A	#N/A	#N/A	#N/A	#N/A	#N/A	#N/A	#N/A	#N/A	#N/A	#N/A	#N/A	#N/A	17371.9	19989	24804	#N/A	#N/A	#N/A
P_P00742	P00742	ECM Regulators	Matrisome-associated	F10	12677.7	7382.64	12414.6	6509.96	#N/A	#N/A	17362.9	22209.6	#N/A	#N/A	#N/A	#N/A	#N/A	#N/A	#N/A	#N/A	#N/A	11454.6	21520.1	#N/A	#N/A	#N/A	#N/A	10510.3	17444.5	12296.8	59641.2	#N/A	#N/A	#N/A	#N/A	#N/A	#N/A	#N/A	#N/A	10863.6	15849.1	10228.6	26739.6	#N/A	#N/A	#N/A	11057.2	17009.5	#N/A
P_P29622	P29622	ECM Regulators	Matrisome-associated	SERPINA4	#N/A	#N/A	#N/A	#N/A	49628.7	11332	#N/A	#N/A	#N/A	#N/A	22839.8	12825.5	25649.1	13308.4	12238.3	21438.2	37519.6	21331	8760.89	#N/A	#N/A	#N/A	#N/A	21351.5	37244.8	35657.5	34194.1	38646.9	33453.1	4815.46	#N/A	#N/A	7443.35	44589.8	35350.7	#N/A	#N/A	#N/A	#N/A	32655.4	23912.1	34802.3	#N/A	#N/A	#N/A
P_P05155	P05155	ECM Regulators	Matrisome-associated	SERPING1	19283.6	18209.4	24873.2	17925.3	55097	15689.7	44551.4	17110.7	#N/A	#N/A	26575.5	17216.1	25131.4	17398.9	25901.2	10714.9	31213.4	17233.2	28873.9	#N/A	#N/A	#N/A	#N/A	34075.4	30531.7	31048.7	22014.4	19151.2	19447.8	15001.5	#N/A	#N/A	11189.5	24529.2	14861.1	21517.7	10246	20603.7	21349.9	29691.1	39217.2	21781	26832.7	18026.9	#N/A
P_Q8IZJ3	Q8IZJ3	ECM Regulators	Matrisome-associated	CPAMD8	#N/A	#N/A	#N/A	#N/A	42713.3	11534	#N/A	#N/A	#N/A	#N/A	35347.3	11567	47099	31223.9	#N/A	#N/A	#N/A	#N/A	#N/A	#N/A	#N/A	#N/A	#N/A	#N/A	#N/A	#N/A	#N/A	#N/A	#N/A	#N/A	#N/A	#N/A	#N/A	#N/A	#N/A	#N/A	#N/A	#N/A	#N/A	12517.2	29811.5	46460.1	#N/A	#N/A	#N/A
P_P28300	P28300	ECM Regulators	Matrisome-associated	LOX	14536.4	12866	9957.92	4797.23	22400.3	11373.7	14775.4	13508	11806.9	#N/A	14996.6	10060.4	14600.4	22338.9	12091.3	10665.8	56478	#N/A	#N/A	52508.7	20360.5	9519.28	15914.2	#N/A	#N/A	#N/A	#N/A	18076.7	17666.6	39228.6	15135.4	21490.9	#N/A	22839.5	26323.7	#N/A	#N/A	11517.5	16859.5	18906	19589.5	18014.1	#N/A	15020.7	14267.7
P_P29508	P29508	ECM Regulators	Matrisome-associated	SERPINB3	11433.7	17875.6	13988.3	10495.5	22888.1	7698.16	13599.7	10122	#N/A	#N/A	11826	7457.87	17139.6	17033.2	90450.3	36662.6	38563.5	23316.5	15600.8	#N/A	#N/A	#N/A	#N/A	18240.6	48328.3	18297.7	8899.08	45593.8	30435.3	25630	#N/A	#N/A	32843.7	42060.6	21902.4	37393.9	39967.3	13401.9	13415.6	21174.8	16730.5	61405.7	31171.3	25353.8	#N/A
P_O75173	O75173	ECM Regulators	Matrisome-associated	ADAMTS4	18219.3	15477.6	15921.7	9930.27	31798.9	8862.65	20898.8	29186.6	27889.8	11676.5	16642.5	9058.57	21015.1	17343	7953.32	16301.1	38687.6	#N/A	#N/A	32818.1	33353.9	14218.5	18062.3	#N/A	#N/A	#N/A	#N/A	36086	18675.6	6462.62	25845.6	10621.6	#N/A	8475.6	35448.7	#N/A	#N/A	24391.1	19004	11080.4	34749.4	24654.8	#N/A	18144	21755.6
P_Q9UK55	Q9UK55	ECM Regulators	Matrisome-associated	SERPINA10	#N/A	#N/A	#N/A	#N/A	#N/A	#N/A	#N/A	#N/A	#N/A	#N/A	#N/A	#N/A	#N/A	#N/A	#N/A	#N/A	#N/A	10931.3	13084.1	#N/A	#N/A	#N/A	#N/A	10058.5	10267.2	14313.8	25618	#N/A	#N/A	#N/A	#N/A	#N/A	#N/A	#N/A	#N/A	11941.7	30171.4	#N/A	#N/A	#N/A	#N/A	#N/A	12341.8	#N/A	#N/A
P_Q2M2W7	Q2M2W7	ECM Regulators	Matrisome-associated	C17orf58	#N/A	#N/A	#N/A	#N/A	84810.3	8722.36	#N/A	#N/A	#N/A	#N/A	27890.4	10247.5	58436	20521.2	#N/A	#N/A	#N/A	#N/A	#N/A	#N/A	#N/A	#N/A	#N/A	#N/A	#N/A	#N/A	#N/A	#N/A	#N/A	#N/A	#N/A	#N/A	#N/A	#N/A	#N/A	#N/A	#N/A	#N/A	#N/A	25202.8	39362.3	43725	#N/A	#N/A	#N/A
P_A8K2U0	A8K2U0	ECM Regulators	Matrisome-associated	A2ML1	#N/A	#N/A	#N/A	#N/A	#N/A	#N/A	#N/A	#N/A	#N/A	#N/A	#N/A	#N/A	#N/A	#N/A	43823.8	35196.1	28209.3	#N/A	#N/A	#N/A	#N/A	#N/A	#N/A	#N/A	#N/A	#N/A	#N/A	35970.3	15567.1	15313.4	#N/A	#N/A	17424.1	34011.3	14753.1	#N/A	#N/A	#N/A	#N/A	#N/A	#N/A	#N/A	#N/A	#N/A	#N/A
P_Q15828	Q15828	ECM Regulators	Matrisome-associated	CST6	#N/A	#N/A	#N/A	#N/A	#N/A	#N/A	#N/A	#N/A	#N/A	#N/A	#N/A	#N/A	#N/A	#N/A	21879	25254.3	20820.2	#N/A	#N/A	#N/A	#N/A	#N/A	#N/A	#N/A	#N/A	#N/A	#N/A	25438.4	20208.6	17562.6	#N/A	#N/A	23596.2	28206.2	19505.1	#N/A	#N/A	#N/A	#N/A	#N/A	#N/A	#N/A	#N/A	#N/A	#N/A
P_P09668	P09668	ECM Regulators	Matrisome-associated	CTSH	16433.3	18156.4	14629.3	22026	14901.8	13546.4	17040.9	27806.5	#N/A	#N/A	18511.6	20789.1	14340.7	11762.8	#N/A	#N/A	#N/A	20227.6	18886.2	#N/A	#N/A	#N/A	#N/A	20783	26630.8	11531.3	17022.8	#N/A	#N/A	#N/A	#N/A	#N/A	#N/A	#N/A	#N/A	17251.6	19377.8	19776	16016.7	14845.2	13232.7	20374.2	8987.85	11078	#N/A
P_P50453	P50453	ECM Regulators	Matrisome-associated	SERPINB9	6506.68	19040.6	8066.47	9862.53	11885.6	16393.2	22041	16976.8	10660.3	34152.5	11723.3	16584.9	13301.6	12464.1	#N/A	#N/A	#N/A	#N/A	#N/A	35402.9	10851.1	53299.9	14335.5	#N/A	#N/A	#N/A	#N/A	#N/A	#N/A	#N/A	16774	9216.75	#N/A	#N/A	#N/A	#N/A	#N/A	7654.89	10558.5	25629.9	30575.8	18374.5	#N/A	#N/A	13927.4
P_P01033	P01033	ECM Regulators	Matrisome-associated	TIMP1	2882.72	10429.9	8603.22	8642.8	#N/A	#N/A	4873.17	19380.1	#N/A	#N/A	#N/A	#N/A	#N/A	#N/A	22787.9	#N/A	17186.6	6866.08	15812.6	#N/A	#N/A	#N/A	#N/A	10401.4	7227.65	4331.47	38608.7	5483.36	11008.6	10456.8	#N/A	#N/A	#N/A	10449.9	20504	3665.52	12753	5259.83	10097.5	#N/A	#N/A	#N/A	5728.42	3137.48	#N/A
P_P01034	P01034	ECM Regulators	Matrisome-associated	CST3	5357.48	19777.7	17998.2	16969.3	11546.6	12247.3	22043.2	24507.5	#N/A	#N/A	9682.38	14489.6	11005.4	13338.1	#N/A	#N/A	#N/A	#N/A	#N/A	#N/A	#N/A	#N/A	#N/A	#N/A	#N/A	#N/A	#N/A	#N/A	#N/A	#N/A	#N/A	#N/A	#N/A	#N/A	#N/A	#N/A	#N/A	14376.2	8692.66	8937.74	6926.54	6238.96	#N/A	25908.1	#N/A
P_P08519	P08519	ECM Regulators	Matrisome-associated	LPA	12477	10984.5	28834.9	12155.2	20048.4	9167.64	51032	23367.6	#N/A	#N/A	7786.67	6429.52	19235.2	19757.3	#N/A	#N/A	#N/A	7912.22	10366	#N/A	#N/A	#N/A	#N/A	58970.4	19784.5	17203	3725.14	#N/A	#N/A	#N/A	#N/A	#N/A	#N/A	#N/A	#N/A	10875.6	20866.1	31865.9	18495.4	33792.2	15891.1	8965.19	15772.7	30438.7	#N/A
P_P14091	P14091	ECM Regulators	Matrisome-associated	CTSE	4381.26	14265.8	10207.4	26154.7	17386.3	4981.9	8035.06	6452.04	#N/A	#N/A	8464.6	39006.6	24875.5	9046	#N/A	#N/A	#N/A	#N/A	#N/A	#N/A	#N/A	#N/A	#N/A	#N/A	#N/A	#N/A	#N/A	#N/A	#N/A	#N/A	#N/A	#N/A	#N/A	#N/A	#N/A	#N/A	#N/A	7394.97	6727.96	5705.78	4778.49	10234.3	#N/A	6740.86	#N/A
P_P82987	P82987	ECM Regulators	Matrisome-associated	ADAMTSL3	23965.9	12712.1	29906.1	9308.65	46933.3	16287.9	57138.4	12751.3	24462.1	6863.06	30123.4	17037.2	27823.3	8791.52	10472.7	34933.8	19965.5	7798.93	13213.3	68667.7	11903.2	6568.15	8226.63	19276.3	#N/A	29788.1	6787.81	43737.6	34928.3	9756.5	6861.09	11161.8	17666.2	33998.2	12507.9	18100.7	20760.8	50048.8	22060.3	42169	27243.3	38694.8	10485.8	16492.6	15169.8
P_Q6YHK3	Q6YHK3	ECM Regulators	Matrisome-associated	CD109	#N/A	#N/A	#N/A	#N/A	#N/A	#N/A	#N/A	#N/A	#N/A	#N/A	#N/A	#N/A	#N/A	#N/A	#N/A	#N/A	#N/A	7627.68	8107.57	#N/A	#N/A	#N/A	#N/A	9367.7	12145.4	11904.6	9279.24	#N/A	#N/A	#N/A	#N/A	#N/A	#N/A	#N/A	#N/A	7093.2	22993.8	#N/A	#N/A	#N/A	#N/A	#N/A	7542.84	#N/A	#N/A
P_P13674	P13674	ECM Regulators	Matrisome-associated	P4HA1	#N/A	#N/A	#N/A	#N/A	12728.8	9131.41	#N/A	#N/A	#N/A	#N/A	8809.89	5598.56	8986.21	5346.46	20042.1	7284.08	7617.12	5942.45	9909.11	#N/A	#N/A	#N/A	#N/A	10660.7	10452.5	7151.88	20801.3	15688.8	17409.6	10865.6	#N/A	#N/A	13184	10423.8	4405.4	9161.21	14332.3	#N/A	#N/A	8841.4	7402.05	11119.4	7585.1	#N/A	#N/A
P_P00750	P00750	ECM Regulators	Matrisome-associated	PLAT	7813.28	6045.09	15130.8	9020.4	10091.8	7511.62	14861.7	11352.2	#N/A	#N/A	14713.1	10899.2	14589.1	8934.63	#N/A	#N/A	#N/A	#N/A	#N/A	#N/A	#N/A	#N/A	#N/A	#N/A	#N/A	#N/A	#N/A	#N/A	#N/A	#N/A	#N/A	#N/A	#N/A	#N/A	#N/A	#N/A	#N/A	12180.9	9562.38	10785.8	12163.7	8946.82	#N/A	5892.66	#N/A
P_O75063	O75063	ECM Regulators	Matrisome-associated	FAM20B	#N/A	6730.04	2828.95	12427.3	8649.61	9103.25	#N/A	11282.7	#N/A	#N/A	6339.09	9031.96	6903.15	6570.21	#N/A	#N/A	#N/A	#N/A	#N/A	#N/A	#N/A	#N/A	#N/A	#N/A	#N/A	#N/A	#N/A	#N/A	#N/A	#N/A	#N/A	#N/A	#N/A	#N/A	#N/A	#N/A	#N/A	2619.29	6639.18	10417.3	9524.32	9535.01	#N/A	11302.7	#N/A
P_P05120	P05120	ECM Regulators	Matrisome-associated	SERPINB2	#N/A	#N/A	#N/A	#N/A	8595.46	6852.03	#N/A	#N/A	#N/A	#N/A	9734.74	6073.03	13428.4	11254.3	#N/A	#N/A	#N/A	#N/A	#N/A	#N/A	#N/A	#N/A	#N/A	#N/A	#N/A	#N/A	#N/A	#N/A	#N/A	#N/A	#N/A	#N/A	#N/A	#N/A	#N/A	#N/A	#N/A	#N/A	#N/A	13038.2	9832.04	30485.2	#N/A	#N/A	#N/A
P_P29122	P29122	ECM Regulators	Matrisome-associated	PCSK6	#N/A	#N/A	#N/A	#N/A	7744.6	3339.14	#N/A	#N/A	#N/A	#N/A	48448.6	14717	12282.7	8277.81	#N/A	#N/A	#N/A	#N/A	#N/A	#N/A	#N/A	#N/A	#N/A	#N/A	#N/A	#N/A	#N/A	#N/A	#N/A	#N/A	#N/A	#N/A	#N/A	#N/A	#N/A	#N/A	#N/A	#N/A	#N/A	3731.71	6337.18	13030.3	#N/A	#N/A	#N/A
P_P24347	P24347	ECM Regulators	Matrisome-associated	MMP11	#N/A	#N/A	#N/A	#N/A	#N/A	#N/A	#N/A	#N/A	#N/A	#N/A	#N/A	#N/A	#N/A	#N/A	2003.53	6535.97	13229.9	#N/A	#N/A	#N/A	#N/A	#N/A	#N/A	#N/A	#N/A	#N/A	#N/A	5114.08	8958.58	4772.55	#N/A	#N/A	1240.27	13394.9	5145.36	#N/A	#N/A	#N/A	#N/A	#N/A	#N/A	#N/A	#N/A	#N/A	#N/A
P_Q9UBX1	Q9UBX1	ECM Regulators	Matrisome-associated	CTSF	#N/A	#N/A	#N/A	#N/A	16658.1	3154.13	#N/A	#N/A	#N/A	#N/A	10517.5	1925.99	10302.5	2800.69	#N/A	#N/A	#N/A	#N/A	#N/A	#N/A	#N/A	#N/A	#N/A	#N/A	#N/A	#N/A	#N/A	#N/A	#N/A	#N/A	#N/A	#N/A	#N/A	#N/A	#N/A	#N/A	#N/A	#N/A	#N/A	9925.19	6176.08	9237.2	#N/A	#N/A	#N/A
P_P48594	P48594	ECM Regulators	Matrisome-associated	SERPINB4	#N/A	#N/A	#N/A	#N/A	#N/A	#N/A	#N/A	#N/A	#N/A	#N/A	#N/A	#N/A	#N/A	#N/A	11447	3625.35	2186.84	#N/A	#N/A	#N/A	#N/A	#N/A	#N/A	#N/A	#N/A	#N/A	#N/A	2793.79	5988.68	4738.54	#N/A	#N/A	#N/A	6449.22	3263.54	#N/A	#N/A	#N/A	#N/A	#N/A	#N/A	#N/A	#N/A	#N/A	#N/A
P_Q9NPA2	Q9NPA2	ECM Regulators	Matrisome-associated	MMP25	5417.28	3312.01	4533.86	2633.45	#N/A	#N/A	4029.47	1394.78	#N/A	#N/A	#N/A	#N/A	#N/A	#N/A	#N/A	#N/A	#N/A	#N/A	#N/A	#N/A	#N/A	#N/A	#N/A	#N/A	#N/A	#N/A	#N/A	#N/A	#N/A	#N/A	#N/A	#N/A	#N/A	#N/A	#N/A	#N/A	#N/A	1895.68	1618.43	#N/A	#N/A	#N/A	#N/A	2256.65	#N/A
P_Q8TE56	Q8TE56	ECM Regulators	Matrisome-associated	ADAMTS17	#N/A	#N/A	#N/A	#N/A	2250.92	#N/A	#N/A	#N/A	#N/A	#N/A	1548.18	1820.43	#N/A	#N/A	#N/A	#N/A	#N/A	#N/A	#N/A	#N/A	#N/A	#N/A	#N/A	#N/A	#N/A	#N/A	#N/A	#N/A	#N/A	#N/A	#N/A	#N/A	#N/A	#N/A	#N/A	#N/A	#N/A	#N/A	#N/A	1375.09	#N/A	4914.29	#N/A	#N/A	#N/A
P_Q9H114	Q9H114	ECM Regulators	Matrisome-associated	CSTL1	#N/A	#N/A	#N/A	#N/A	#N/A	#N/A	#N/A	#N/A	1770.21	#N/A	#N/A	#N/A	#N/A	#N/A	#N/A	#N/A	#N/A	#N/A	#N/A	#N/A	#N/A	#N/A	643.388	#N/A	#N/A	#N/A	#N/A	#N/A	#N/A	#N/A	#N/A	591.136	#N/A	#N/A	#N/A	#N/A	#N/A	#N/A	#N/A	#N/A	#N/A	#N/A	#N/A	#N/A	#N/A
P_Q02817	Q02817	ECM-affiliated Proteins	Matrisome-associated	MUC2	494531	469278	755873	377197	710611	1.05149e+06	718615	350503	647151	437664	655057	398295	3.57245e+06	560253	1.20579e+06	1.19388e+06	8.06998e+06	2.56053e+06	7.13081e+07	823861	1.29428e+06	375414	1.47565e+07	4.83038e+06	2.50376e+07	2.90624e+06	8.02946e+07	1.42319e+07	1.48573e+06	5.71084e+07	565875	1.63375e+06	1.09675e+06	3.61481e+06	1.86805e+06	3.12479e+06	1.71838e+07	511885	686642	1.18551e+06	3.27889e+06	1.08235e+06	2.71717e+06	1.2838e+06	1.02859e+06
P_Q9Y6Z7	Q9Y6Z7	ECM-affiliated Proteins	Matrisome-associated	COLEC10	3.06696e+06	3.25619e+06	1.51126e+06	783209	#N/A	#N/A	1.19929e+06	786883	3.43759e+06	858429	#N/A	#N/A	#N/A	#N/A	649367	3.27415e+06	6.59367e+06	#N/A	#N/A	1.02673e+06	5.91639e+06	194593	1.56408e+06	#N/A	#N/A	#N/A	#N/A	1.66308e+06	3.40775e+06	3.32297e+06	4.51518e+06	2.68374e+06	1.72082e+06	3.26273e+06	5.43849e+06	#N/A	#N/A	1.50931e+06	1.82374e+06	#N/A	#N/A	#N/A	#N/A	5.93064e+06	4.06025e+06
P_P98088	P98088	ECM-affiliated Proteins	Matrisome-associated	MUC5AC	2.11295e+06	2.22791e+06	1.00361e+07	4.11509e+06	2.0423e+06	1.27019e+06	5.31801e+06	613257	1.05997e+06	1.01483e+07	998282	371082	1.11343e+07	5.99157e+06	314600	1.23182e+06	794963	733501	2.23437e+06	575358	1.25333e+06	212363	1.02118e+06	896158	1.1043e+06	3.99716e+06	258722	1.07247e+06	918962	6.09421e+06	1.37421e+06	1.07548e+06	487390	1.01229e+06	764929	857504	3.13721e+06	1.31617e+06	623554	1.93202e+06	1.51855e+06	1.12021e+06	1.11498e+06	4.80048e+06	3.07027e+06
P_P56470	P56470	ECM-affiliated Proteins	Matrisome-associated	LGALS4	247502	1.32027e+06	944896	2.64585e+06	291694	2.36714e+06	310467	1.74683e+06	207434	743890	322909	1.08182e+06	1.46382e+06	3.34696e+06	2.33236e+06	354700	602649	269816	5.22361e+06	221977	398492	195196	2.44572e+06	1.13399e+06	1.88915e+06	249951	5.08398e+06	660019	315923	2.5382e+06	295748	1.48841e+06	446797	321545	1.39909e+06	117902	453982	279703	219957	329751	440655	305936	263421	307957	206471
P_P08133	P08133	ECM-affiliated Proteins	Matrisome-associated	ANXA6	658770	2.03541e+06	897479	1.76955e+06	988572	1.39269e+06	1.53733e+06	1.6644e+06	812690	779384	817785	3.67284e+06	919729	3.64604e+06	414513	714634	1.05101e+06	744242	955161	680877	2.10023e+06	948840	4.06812e+06	919732	382124	896819	491899	1.45659e+06	867194	1.28588e+06	791677	3.29874e+06	3.21787e+06	697035	4.16482e+06	880291	412938	1.10953e+06	1.30149e+06	5.26702e+06	788385	844498	686853	645870	628685
P_P09525	P09525	ECM-affiliated Proteins	Matrisome-associated	ANXA4	177413	698767	184411	1.4447e+06	285912	616858	243014	590804	247059	491220	183871	858377	194540	2.2605e+06	209066	219078	339041	187035	776868	160412	699684	187726	1.43317e+06	214591	279125	300495	848988	496187	218949	1.11842e+06	377637	1.80082e+06	167191	235195	3.73748e+06	214698	364785	267083	311000	515646	231343	276148	239713	293053	189183
P_P08758	P08758	ECM-affiliated Proteins	Matrisome-associated	ANXA5	195228	1.01057e+06	159903	1.54544e+06	548097	333822	1.19282e+06	742229	239870	345771	281883	1.45214e+06	315439	1.38786e+06	127031	190531	222635	239138	1.32648e+06	168461	523282	160913	1.27327e+06	329758	314512	449110	777617	182107	190553	1.57333e+06	222147	2.09211e+06	68535.2	214772	1.95646e+06	251676	164823	301929	166505	3.78345e+06	107262	292113	204966	188585	166570
P_P49257	P49257	ECM-affiliated Proteins	Matrisome-associated	LMAN1	344781	695781	689172	758173	244955	503056	225058	542772	1.21809e+06	152465	495613	1.23847e+06	251223	1.65491e+06	296679	206686	657032	553486	459748	483204	1.15523e+06	541781	883698	165467	180887	555319	319822	313757	372321	800884	681513	574988	539401	238301	984454	383145	213366	529071	683542	155953	427159	311443	603347	609809	349818
P_P50995	P50995	ECM-affiliated Proteins	Matrisome-associated	ANXA11	274402	549795	395424	858493	425423	424846	349940	482571	483354	273514	415502	793143	375387	1.15865e+06	283900	430228	415884	472790	597546	396583	802634	455256	815528	394858	388022	506735	209047	339193	527978	532298	363496	956792	642200	614860	1.36547e+06	530831	578291	462025	466956	832335	361501	325923	500545	318266	423956
P_P05451	P05451	ECM-affiliated Proteins	Matrisome-associated	REG1A	#N/A	#N/A	#N/A	#N/A	#N/A	#N/A	#N/A	#N/A	#N/A	#N/A	#N/A	#N/A	#N/A	#N/A	#N/A	#N/A	#N/A	24796.5	839551	#N/A	#N/A	#N/A	#N/A	136074	1.27039e+06	34881.3	5059.85	#N/A	#N/A	#N/A	#N/A	#N/A	#N/A	#N/A	#N/A	48297.8	8646.65	#N/A	#N/A	#N/A	#N/A	#N/A	46735.7	#N/A	#N/A
P_P27216	P27216	ECM-affiliated Proteins	Matrisome-associated	ANXA13	56955.6	183418	63927.2	128567	131873	1.66706e+06	75892.6	291750	81274.7	89643.8	99763.3	115728	142174	177390	133953	71330.7	55669.8	153010	451982	61130.7	173019	21882.9	472500	159395	359969	141950	1.7488e+06	117485	88681	645665	292835	396235	29801.8	176525	602320	119932	319708	46042.5	59683.8	116257	122098	176614	166440	145922	107835
P_P07355	P07355	ECM-affiliated Proteins	Matrisome-associated	ANXA2	302300	494803	313524	742694	243621	492397	173662	282799	251087	452293	426448	495740	393138	648866	183410	229369	258686	231619	438044	113323	227792	64719.5	612329	266220	271834	669000	227411	204029	361552	558235	175948	466005	109893	149688	393855	197276	129970	188405	116263	267955	139092	237192	202104	261914	228137
P_P04083	P04083	ECM-affiliated Proteins	Matrisome-associated	ANXA1	182189	328630	224964	472074	323550	123740	390665	273729	186653	492981	279452	334665	298085	542877	172130	218116	236299	155678	287480	187164	419915	103853	398083	691014	589937	382442	110936	151243	194920	327815	294328	611605	70420.6	205492	391443	291728	134867	271169	160972	800890	266081	345457	204513	222122	210593
P_P17931	P17931	ECM-affiliated Proteins	Matrisome-associated	LGALS3	202299	295883	359463	339712	179998	495600	184398	338515	191257	133163	169795	551962	313304	430514	289340	163165	144752	208318	583113	111793	124449	183407	412863	241402	323159	267595	144081	62230	168866	435037	119611	494185	65847.1	144329	135149	196861	207678	181225	162285	710631	148347	193524	186901	134387	120688
P_P09382	P09382	ECM-affiliated Proteins	Matrisome-associated	LGALS1	241535	269594	645366	388821	339775	269164	1.33396e+06	397095	338938	322010	335200	351478	302672	352516	107492	201173	465575	257127	296136	232562	354966	182230	263691	408850	223394	243746	157539	164474	210675	174524	395699	249097	75806.1	236331	252798	246555	272465	369922	335369	303597	162503	217827	201935	188438	246064
P_Q8N158	Q8N158	ECM-affiliated Proteins	Matrisome-associated	GPC2	#N/A	#N/A	#N/A	#N/A	245365	93329.9	#N/A	#N/A	#N/A	#N/A	601309	249744	305688	223320	#N/A	#N/A	#N/A	#N/A	#N/A	#N/A	#N/A	#N/A	#N/A	#N/A	#N/A	#N/A	#N/A	#N/A	#N/A	#N/A	#N/A	#N/A	#N/A	#N/A	#N/A	#N/A	#N/A	#N/A	#N/A	263121	267411	373147	#N/A	#N/A	#N/A
P_P02746	P02746	ECM-affiliated Proteins	Matrisome-associated	C1QB	173440	227170	129839	148881	140894	89554	201666	240927	129910	132045	335442	305550	119853	179528	163240	180259	210076	197352	319293	160175	274154	130039	171828	121752	111348	137182	47520	164747	147090	213568	76643.3	302269	155755	81356.2	123013	121703	177652	158181	365371	123821	258083	233512	136706	65798.9	96776.8
P_P20073	P20073	ECM-affiliated Proteins	Matrisome-associated	ANXA7	127128	207068	165356	227566	108875	232119	215692	188765	93980.7	64816.6	112120	321093	131551	174905	102993	201759	225165	227335	157887	200510	114482	236699	276385	272935	174660	159962	92172.9	95579.8	186042	137224	60703.6	281976	192231	264077	160039	249097	254600	190594	193716	301502	249373	102346	185999	123608	134778
P_Q6UX71	Q6UX71	ECM-affiliated Proteins	Matrisome-associated	PLXDC2	364339	104536	409191	223440	422213	111035	723176	216213	#N/A	#N/A	581239	158859	612112	217021	#N/A	#N/A	#N/A	364480	48283.2	#N/A	#N/A	#N/A	#N/A	530903	421632	533459	37071.5	#N/A	#N/A	#N/A	#N/A	#N/A	#N/A	#N/A	#N/A	665755	129576	483416	235002	467645	268993	471286	384132	406444	#N/A
P_Q8WWA0	Q8WWA0	ECM-affiliated Proteins	Matrisome-associated	ITLN1	44407.6	24598.3	37516	27105.4	18232.5	14643	40916.9	44510.9	#N/A	#N/A	18824.3	23666	32785.4	24776.7	10542.2	11603.5	33884.4	96283.6	395464	#N/A	#N/A	#N/A	#N/A	119292	248910	104282	429257	38193.7	15450.9	147857	#N/A	#N/A	21362.7	12670.5	22916.1	90470.1	328610	41257.5	45265.7	17762.1	46930.1	33590.2	80394.7	40910.1	#N/A
P_P02747	P02747	ECM-affiliated Proteins	Matrisome-associated	C1QC	108687	114581	76081.2	57097.8	111197	48791.5	139400	121549	66917.1	32970.8	161716	133655	94690.1	152945	94441	93342.5	206681	111383	158304	89306.5	95733.9	40779.5	95151.2	135164	96643.1	110282	49442.8	120462	95073	123824	95866.4	91726.7	94681.6	94030	108479	135021	130164	142315	227955	80070.8	171889	118913	104809	76171.5	68798.2
P_P12429	P12429	ECM-affiliated Proteins	Matrisome-associated	ANXA3	36196.4	66686.9	40659.1	101033	93545.4	47124.2	115009	136186	56264.2	15572.9	58725.6	99185.5	53866.5	203552	53721	27219.4	47888.4	40824.3	169174	27100.5	132626	19713.8	118242	42228.6	48301.2	44018.7	133093	72301	19459.5	249664	56623.9	154773	13887.4	36084.3	201726	34121.5	72257.6	30599.4	37223.9	508545	59000.4	74189.5	59008.9	47972.3	33049.6
P_O15031	O15031	ECM-affiliated Proteins	Matrisome-associated	PLXNB2	65453.8	98068.8	67221.3	85696.2	73945.4	146212	74956.8	97347.9	114726	83858.6	73209.8	135668	77484.9	174884	81393.8	40355.6	46692.4	59932.7	88155.9	72426.4	125286	125998	169831	59644.4	40232.1	62759.4	65092.9	83885.9	64974	120688	81042.8	129686	89002.5	52544.5	164972	65544.5	68011.3	84084.3	102013	75663.7	92395.5	54391	65292.4	104324	78127.6
P_Q6W4X9	Q6W4X9	ECM-affiliated Proteins	Matrisome-associated	MUC6	111764	81989.6	188349	639858	85556.9	55353.9	119049	100042	169702	75681.5	105446	39770.8	220378	144157	33987.6	152446	47700.6	51283.5	24850.2	81700.6	59265.7	14302.5	24706.6	109954	48498.3	69452.5	13984.9	88686.7	356779	43445.9	55422.3	42219.3	54672.2	68712.4	131090	82528.6	266947	158595	101089	75398.4	64381.8	83600.4	139179	299302	138633
P_Q9BYZ8	Q9BYZ8	ECM-affiliated Proteins	Matrisome-associated	REG4	11695.5	28093	18308.6	13185.8	17838.5	20155	21102	11674	14039.5	#N/A	18220.1	14679.3	27696.3	23164.4	14511.2	19858.6	27024.6	25289.3	193113	19194.7	17927.8	6853.51	81321.5	111669	166481	32418.4	779521	50962.9	13304.4	62106.6	11166.6	19342.7	20950.7	15765.1	28193.6	20013	235199	16761.9	15716.3	29378.5	61519.1	32614.3	32928.7	25964.8	23890.8
P_P02745	P02745	ECM-affiliated Proteins	Matrisome-associated	C1QA	60218.1	89230.3	60987.3	57327.3	81021.6	37355.1	114285	92789.5	64807.4	52087.2	142959	102907	69826.4	143786	81465.7	65449.4	123007	83726.7	122541	101204	145871	49354.2	118631	83902.1	41288	64565.9	26943.1	69544.5	54663.5	108971	103762	135020	69695.4	57477.8	76315.5	81574.7	60008.9	115260	172287	82475.5	110282	91153.4	65657.2	53822.6	48504.8
P_P47929	P47929	ECM-affiliated Proteins	Matrisome-associated	LGALS7	#N/A	#N/A	#N/A	#N/A	46376.2	29582.3	#N/A	#N/A	#N/A	#N/A	29114.4	32881.1	35978.3	56847.3	282205	63070.8	88055.2	30701.5	22672.4	#N/A	#N/A	#N/A	#N/A	24974.2	205284	26516.5	13763.6	78288.2	29821.4	64358.2	#N/A	#N/A	45518.9	185114	48013.8	42311.7	156247	#N/A	#N/A	53126.5	41327.9	184173	30913.4	#N/A	#N/A
P_O60565	O60565	ECM-affiliated Proteins	Matrisome-associated	GREM1	48403.7	39683.7	44400.4	38679.2	61476.7	25808.6	101213	32683.9	45941.5	#N/A	46129.6	31125.2	44347.1	35653.9	18409.7	51453.7	176044	31221.5	57631	28009.4	56718.5	12667.4	27082.4	46144.4	64604.5	43298.9	29282.9	34678.7	70439.1	24892.9	8731.45	34820.6	11647.1	59333.9	82282.9	63082	67942	48898.3	60931.2	36707.2	66420.8	52315.4	46955.8	41450.6	72279.3
P_Q99102	Q99102	ECM-affiliated Proteins	Matrisome-associated	MUC4	#N/A	#N/A	#N/A	#N/A	#N/A	#N/A	#N/A	#N/A	#N/A	#N/A	#N/A	#N/A	#N/A	#N/A	#N/A	#N/A	#N/A	27159.3	87486.7	#N/A	#N/A	#N/A	#N/A	16501	24853.6	35281.6	14471.2	#N/A	#N/A	#N/A	#N/A	#N/A	#N/A	#N/A	#N/A	35111.1	52841.9	#N/A	#N/A	#N/A	#N/A	#N/A	29908.1	#N/A	#N/A
P_Q9BXJ0	Q9BXJ0	ECM-affiliated Proteins	Matrisome-associated	C1QTNF5	21016.4	16009.5	18284.6	10078.6	39664.9	11881	23030.9	23392.2	21302.1	#N/A	19772.9	16696.4	42292	35072.9	20312.2	15225.7	225790	#N/A	#N/A	15683.6	41252.1	14239.2	20088.6	#N/A	#N/A	#N/A	#N/A	38669.5	26253.9	24220.1	34852.7	20434.5	9108.08	32141.1	36700.8	#N/A	#N/A	28712.4	19366.4	21912.2	21495.1	27012.5	#N/A	18498.4	34062.5
P_O75487	O75487	ECM-affiliated Proteins	Matrisome-associated	GPC4	48822.4	33853.3	31556.2	28075.1	25015.9	29743.2	35229.3	23430.1	35745.9	#N/A	51072.8	40947.2	41337.9	55559.7	#N/A	#N/A	#N/A	#N/A	#N/A	#N/A	#N/A	#N/A	34122.8	#N/A	#N/A	#N/A	#N/A	#N/A	#N/A	#N/A	#N/A	36745.1	#N/A	#N/A	#N/A	#N/A	#N/A	39738.8	31816.7	96454.2	52356.3	16304.1	#N/A	94321.9	#N/A
P_Q9HC84	Q9HC84	ECM-affiliated Proteins	Matrisome-associated	MUC5B	8617.68	17757.9	9192.39	17079.9	11276.2	12577.3	9141.64	6807.67	#N/A	#N/A	9866.85	11134	17969.7	92484.2	51733.9	13418.6	17784.3	22955.2	27214.1	#N/A	#N/A	#N/A	#N/A	25251.2	33995.5	37892.2	82574.1	20613.1	49964.6	37952.4	#N/A	#N/A	10404.1	21093.2	28530.1	18684.6	93801.3	9351.5	13050.2	17244.5	24494.9	31824.4	21750.1	23902.2	#N/A
P_Q6UVK1	Q6UVK1	ECM-affiliated Proteins	Matrisome-associated	CSPG4	24979.2	23646.9	49526.6	32000.9	38324.4	20057.3	48467.1	30088.6	#N/A	#N/A	37404.4	20474.7	38294.7	33222	23155.9	51197.5	44619.1	39608.9	41453.3	#N/A	#N/A	#N/A	#N/A	35947.6	31800	64361.3	6092.3	52994.2	60934.6	29924.5	#N/A	#N/A	42127.9	90690.7	42821	60127.2	54096.1	41413.1	36396.2	38942.1	31978.7	34644.4	45751.9	29105.2	#N/A
P_Q13214	Q13214	ECM-affiliated Proteins	Matrisome-associated	SEMA3B	58175	29999.4	53443.3	17450.9	105338	16919.6	72847.7	27531.9	#N/A	#N/A	80325.9	20172.7	85626.6	32299.1	7916.94	52751.9	50339.1	41288.9	19529.3	#N/A	#N/A	#N/A	#N/A	74065.7	39313.8	64861.8	27176.2	43862.9	117209	18816.5	#N/A	#N/A	26254.9	64102	55114.9	88410.3	36417.6	78874.8	28490.2	65952.5	57261.2	98561.5	54097.9	39877.9	#N/A
P_P02790	P02790	ECM-affiliated Proteins	Matrisome-associated	HPX	26045	44996.5	34119.7	23857.6	78295.3	26140.3	203432	37575.3	25332.1	17862.2	28995.6	18135.4	34388.5	26524.8	24914.7	20227.9	23024.6	25713.7	24945	29217.4	19252.7	33039.3	27666.4	52866.2	77599.9	29809	20255.5	40867.6	26819.7	12524.2	9624.91	44791.1	20563.4	43857.3	18127	35225.7	49799.7	32222.8	24618.2	49223.4	22101.5	41231.7	23419.4	35723.2	26171.4
P_Q5KU26	Q5KU26	ECM-affiliated Proteins	Matrisome-associated	COLEC12	#N/A	#N/A	#N/A	#N/A	50366.7	14334.3	#N/A	#N/A	52702.6	22609.9	60968.9	17936	70522.9	42327.9	14018.4	33944.4	34308.4	45873.2	17150.9	27538.2	28536.8	31787.4	42690.6	90166.8	23324.3	81824.6	11291.1	51565.9	45368.8	16861.4	52713.4	33121.7	37988.4	30039	85311.4	36025.1	16687.3	#N/A	#N/A	38676	33851.8	54468	40482.6	#N/A	68839.5
P_Q96DR8	Q96DR8	ECM-affiliated Proteins	Matrisome-associated	MUCL1	#N/A	#N/A	#N/A	#N/A	27661.1	10846	#N/A	#N/A	#N/A	#N/A	18237.3	10737.8	31039.7	28816.7	24255.1	47267.4	49984.9	#N/A	#N/A	#N/A	#N/A	#N/A	#N/A	#N/A	#N/A	#N/A	#N/A	95033.4	28200.7	15073.1	#N/A	#N/A	47392.1	53912.9	47953.2	#N/A	#N/A	#N/A	#N/A	34930.7	30952.8	33914.6	#N/A	#N/A	#N/A
P_Q8WWU7	Q8WWU7	ECM-affiliated Proteins	Matrisome-associated	ITLN2	#N/A	#N/A	#N/A	#N/A	39436.2	26506.2	#N/A	#N/A	#N/A	#N/A	30490.3	22677.5	506836	34273.1	#N/A	#N/A	#N/A	#N/A	#N/A	#N/A	#N/A	#N/A	#N/A	#N/A	#N/A	#N/A	#N/A	#N/A	#N/A	#N/A	#N/A	#N/A	#N/A	#N/A	#N/A	#N/A	#N/A	#N/A	#N/A	35315	26289.3	23143.8	#N/A	#N/A	#N/A
P_Q9H3R2	Q9H3R2	ECM-affiliated Proteins	Matrisome-associated	MUC13	4228.98	12995	3168.8	11600.9	10347.5	35752.3	3579.8	57752.7	#N/A	#N/A	1978.15	16882.9	3969.38	24188	26481.2	16302.4	#N/A	#N/A	67564.9	#N/A	#N/A	#N/A	#N/A	2932.96	28548.5	6075.86	14792.2	46437.5	13088.5	64262.5	#N/A	#N/A	#N/A	10426.2	6982.46	2250.19	5603.68	5370.31	9527.18	7749.25	16585.4	8107.1	3892.66	9807.18	#N/A
P_Q05315	Q05315	ECM-affiliated Proteins	Matrisome-associated	CLC	#N/A	#N/A	#N/A	#N/A	#N/A	#N/A	#N/A	#N/A	45975.1	9450.78	#N/A	#N/A	#N/A	#N/A	#N/A	#N/A	#N/A	#N/A	#N/A	21505.7	18054	9456.7	33157	#N/A	#N/A	#N/A	#N/A	#N/A	#N/A	#N/A	8762.1	34217.8	#N/A	#N/A	#N/A	#N/A	#N/A	#N/A	#N/A	#N/A	#N/A	#N/A	#N/A	#N/A	11563.4
P_P15941	P15941	ECM-affiliated Proteins	Matrisome-associated	MUC1	#N/A	#N/A	#N/A	#N/A	1296.86	26373.4	#N/A	#N/A	9157.04	#N/A	11676.6	11771.5	11687.1	32782.1	#N/A	#N/A	#N/A	10794.3	70920.4	4115.64	24727.1	2589.27	3097.66	9990.07	15484.3	14833.5	8962.75	#N/A	#N/A	#N/A	4334.62	13249.1	#N/A	#N/A	#N/A	13515.6	17369.4	#N/A	#N/A	7113.28	15614.3	6529.11	7209.15	#N/A	8139.69
P_O00602	O00602	ECM-affiliated Proteins	Matrisome-associated	FCN1	#N/A	#N/A	#N/A	#N/A	5465.81	5339.92	#N/A	#N/A	#N/A	#N/A	13164.8	18675.1	11559.4	23351.2	#N/A	#N/A	#N/A	#N/A	#N/A	#N/A	#N/A	#N/A	#N/A	#N/A	#N/A	#N/A	#N/A	#N/A	#N/A	#N/A	#N/A	#N/A	#N/A	#N/A	#N/A	#N/A	#N/A	#N/A	#N/A	10274.1	31259.9	8439.46	#N/A	#N/A	#N/A
P_O00182	O00182	ECM-affiliated Proteins	Matrisome-associated	LGALS9	25117.7	12123.1	20762.8	19897.7	26099.4	13299.3	20439.3	15612.1	12640.2	#N/A	20343.7	25291.9	23509.3	29312.8	26467.8	15194.3	17370.8	19458.2	43863.2	16899.6	8469.53	28213.3	10071.8	11429.5	11904.3	20515.3	14000.2	8040.01	18418.6	30223.2	30906.5	12968.1	24345.2	20729.8	11215.2	19870.5	21039.6	11241.4	15827.2	10771.4	26329.9	26139.6	12181.4	16214.9	24869.3
P_O00214	O00214	ECM-affiliated Proteins	Matrisome-associated	LGALS8	7897.78	21557.1	24627.4	18890.5	7846.61	10213	16089.5	27149.2	12086	#N/A	19093.1	18045.9	10711.2	11401.9	15774.1	4776.91	11155	10544.2	17315.9	9699.27	17073.9	21562.5	15236.4	10335.8	11223.1	14344.7	8800.26	21796	8550.52	15797.6	10185	20392	31389.8	18216	13735.7	8707.7	14445.2	12230.5	23858.4	7541.44	18388.5	14156.6	15984.5	11848.2	8158.57
P_Q9Y625	Q9Y625	ECM-affiliated Proteins	Matrisome-associated	GPC6	#N/A	#N/A	#N/A	#N/A	#N/A	#N/A	#N/A	#N/A	11754.2	14685.2	#N/A	#N/A	#N/A	#N/A	#N/A	#N/A	#N/A	#N/A	#N/A	9684.82	4679.59	4933.89	16201.4	#N/A	#N/A	#N/A	#N/A	#N/A	#N/A	#N/A	6813.18	12420.1	#N/A	#N/A	#N/A	#N/A	#N/A	#N/A	#N/A	#N/A	#N/A	#N/A	#N/A	#N/A	9776.66
P_Q06141	Q06141	ECM-affiliated Proteins	Matrisome-associated	REG3A	6324.82	9621.71	79834.4	15651.7	11135.1	6152.97	9645.59	7893.36	#N/A	#N/A	9304.64	4942.05	85957.1	6971.97	1476.62	26553.8	3812.67	27092.1	20891.9	#N/A	#N/A	#N/A	#N/A	294587	20835.6	31322.8	7117.42	12253.2	16498.2	7692.51	#N/A	#N/A	3561.04	6443.44	8573.69	19120.8	24671.8	18282.9	10057.5	20712.7	7839.49	12753.6	19695.5	9920.97	#N/A
P_Q9NS98	Q9NS98	ECM-affiliated Proteins	Matrisome-associated	SEMA3G	41329.3	12706	25753.4	7846.31	#N/A	#N/A	32328.5	8215.71	#N/A	#N/A	#N/A	#N/A	#N/A	#N/A	#N/A	#N/A	#N/A	#N/A	#N/A	#N/A	#N/A	#N/A	#N/A	#N/A	#N/A	#N/A	#N/A	#N/A	#N/A	#N/A	#N/A	#N/A	#N/A	#N/A	#N/A	#N/A	#N/A	45149.5	14136.1	#N/A	#N/A	#N/A	#N/A	52893.1	#N/A
P_Q9BXJ2	Q9BXJ2	ECM-affiliated Proteins	Matrisome-associated	C1QTNF7	39502.9	27867.8	29526.9	15541.6	36641.3	6691.73	44523.1	7556.99	#N/A	#N/A	23334.5	3682.8	41061.2	2633.09	#N/A	#N/A	#N/A	#N/A	#N/A	#N/A	#N/A	#N/A	#N/A	#N/A	#N/A	#N/A	#N/A	#N/A	#N/A	#N/A	#N/A	#N/A	#N/A	#N/A	#N/A	#N/A	#N/A	38486.8	9195.42	21659.5	8809.46	38935.8	#N/A	26392.7	#N/A
P_Q9BXJ5	Q9BXJ5	ECM-affiliated Proteins	Matrisome-associated	C1QTNF2	#N/A	#N/A	#N/A	#N/A	34209.7	6606.86	#N/A	#N/A	#N/A	#N/A	26747.4	6453.58	42723.1	3915.11	#N/A	#N/A	#N/A	#N/A	#N/A	#N/A	#N/A	#N/A	#N/A	#N/A	#N/A	#N/A	#N/A	#N/A	#N/A	#N/A	#N/A	#N/A	#N/A	#N/A	#N/A	#N/A	#N/A	#N/A	#N/A	18311.5	13920.8	24505.2	#N/A	#N/A	#N/A
P_O75051	O75051	ECM-affiliated Proteins	Matrisome-associated	PLXNA2	10498.4	6144.78	4444.59	7799.17	#N/A	#N/A	7112.91	5794.36	#N/A	#N/A	#N/A	#N/A	#N/A	#N/A	#N/A	#N/A	#N/A	#N/A	#N/A	#N/A	#N/A	#N/A	#N/A	#N/A	#N/A	#N/A	#N/A	#N/A	#N/A	#N/A	#N/A	#N/A	#N/A	#N/A	#N/A	#N/A	#N/A	8105.83	9640.77	#N/A	#N/A	#N/A	#N/A	5095.48	#N/A
P_P35052	P35052	ECM-affiliated Proteins	Matrisome-associated	GPC1	#N/A	#N/A	#N/A	#N/A	3859.19	5959.05	#N/A	#N/A	#N/A	#N/A	7530.8	4550.29	7874.02	6679.43	#N/A	#N/A	#N/A	#N/A	#N/A	#N/A	#N/A	#N/A	#N/A	#N/A	#N/A	#N/A	#N/A	#N/A	#N/A	#N/A	#N/A	#N/A	#N/A	#N/A	#N/A	#N/A	#N/A	#N/A	#N/A	5545.01	8783.58	5380.93	#N/A	#N/A	#N/A
P_Q9UJ72	Q9UJ72	ECM-affiliated Proteins	Matrisome-associated	ANXA10	#N/A	#N/A	#N/A	#N/A	#N/A	#N/A	#N/A	#N/A	#N/A	#N/A	#N/A	#N/A	#N/A	#N/A	2081.45	20938.8	#N/A	#N/A	#N/A	#N/A	#N/A	#N/A	#N/A	#N/A	#N/A	#N/A	#N/A	#N/A	4176.24	8833.02	#N/A	#N/A	#N/A	1760.85	3152.84	#N/A	#N/A	#N/A	#N/A	#N/A	#N/A	#N/A	#N/A	#N/A	#N/A
P_Q8TAX7	Q8TAX7	ECM-affiliated Proteins	Matrisome-associated	MUC7	#N/A	#N/A	#N/A	#N/A	#N/A	#N/A	#N/A	#N/A	#N/A	#N/A	#N/A	#N/A	#N/A	#N/A	38504.3	3098.39	7180.57	#N/A	#N/A	#N/A	#N/A	#N/A	#N/A	#N/A	#N/A	#N/A	#N/A	3836.98	1510.37	9169.52	#N/A	#N/A	2434.03	2526.68	1470.67	#N/A	#N/A	#N/A	#N/A	#N/A	#N/A	#N/A	#N/A	#N/A	#N/A
P_O60486	O60486	ECM-affiliated Proteins	Matrisome-associated	PLXNC1	#N/A	#N/A	#N/A	#N/A	#N/A	2337.62	#N/A	#N/A	#N/A	#N/A	1211.07	3093.52	2541.97	5673.12	#N/A	#N/A	#N/A	#N/A	#N/A	#N/A	#N/A	#N/A	#N/A	#N/A	#N/A	#N/A	#N/A	#N/A	#N/A	#N/A	#N/A	#N/A	#N/A	#N/A	#N/A	#N/A	#N/A	#N/A	#N/A	1161.1	1455.28	2501.04	#N/A	#N/A	#N/A
P_Q8WXI7	Q8WXI7	ECM-affiliated Proteins	Matrisome-associated	MUC16	#N/A	#N/A	#N/A	#N/A	#N/A	#N/A	#N/A	#N/A	#N/A	#N/A	#N/A	#N/A	#N/A	#N/A	2335.43	3272.09	3006.21	#N/A	#N/A	#N/A	#N/A	#N/A	#N/A	#N/A	#N/A	#N/A	#N/A	2131.65	7005.37	3003.2	#N/A	#N/A	#N/A	7544.18	#N/A	#N/A	#N/A	#N/A	#N/A	#N/A	#N/A	#N/A	#N/A	#N/A	#N/A
P_P55107	P55107	Secreted Factors	Matrisome-associated	GDF10	#N/A	#N/A	#N/A	#N/A	#N/A	#N/A	#N/A	#N/A	#N/A	#N/A	#N/A	#N/A	#N/A	#N/A	#N/A	#N/A	#N/A	#N/A	#N/A	#N/A	#N/A	#N/A	#N/A	#N/A	#N/A	#N/A	#N/A	#N/A	#N/A	#N/A	#N/A	#N/A	#N/A	#N/A	#N/A	#N/A	#N/A	#N/A	#N/A	#N/A	#N/A	#N/A	#N/A	#N/A	#N/A
P_P06702	P06702	Secreted Factors	Matrisome-associated	S100A9	383586	325874	208272	161020	171498	120247	175895	584450	153008	1.88547e+06	278770	895577	106581	1.95055e+06	538113	359295	380173	154026	165849	252017	1.05979e+06	52176.5	106939	106482	432267	124607	69757.9	375779	203161	757696	342831	343802	152691	241512	534999	115985	216328	85379.6	254464	133821	957879	292040	109131	267738	88515.4
P_P31949	P31949	Secreted Factors	Matrisome-associated	S100A11	1.00589e+06	713413	416868	567233	168983	397911	273491	585524	182038	640356	174783	1.69332e+06	197337	338662	680840	1.19905e+06	880117	486317	623444	250818	300593	122971	341609	602733	603968	535925	621601	139617	473285	394562	154797	390542	150234	431442	268874	458888	471197	478469	187993	159764	598229	254446	429789	306869	294450
P_P06703	P06703	Secreted Factors	Matrisome-associated	S100A6	179316	245445	194814	348607	120904	193719	196124	129194	130522	208746	146223	317980	154226	316274	313878	175781	380089	105841	1.78745e+06	98564.1	216588	38061.7	345898	240730	484223	189766	774419	261800	154569	545369	96426.9	270744	40071.2	92023.1	418575	53204.6	59976	175796	85614.2	158076	149452	65986.1	106447	132366	94025.6
P_P26447	P26447	Secreted Factors	Matrisome-associated	S100A4	349954	251458	272134	353572	267144	252902	215546	245086	239785	247500	395507	550879	523741	366440	151734	531717	464850	392979	481080	238003	250445	147792	282205	954660	454486	544729	101946	244602	508412	195016	134515	339311	247699	327811	276791	515250	280737	537068	183829	310287	508963	189493	332885	204702	387109
P_P20930	P20930	Secreted Factors	Matrisome-associated	FLG	193003	247984	95884.1	34149.2	190237	60467.1	134066	34842.1	84753.6	1.49999e+06	113513	71967.3	169404	161079	240645	271164	630331	263558	141606	564992	355050	28050.9	76126	179044	317374	161179	30580.3	505427	277511	144778	186612	89245.9	285411	414075	190840	314225	441317	137620	113140	191586	121801	545465	404264	317962	208039
P_P05109	P05109	Secreted Factors	Matrisome-associated	S100A8	143535	225226	92842	68500.7	77280.7	53262	85586.4	238248	65470.4	920121	104718	421766	47260.1	633735	281762	165788	142205	57379.7	65263.4	142730	384304	22851.4	41569.9	39316.8	122335	43339.1	14089.8	150674	80072.3	439904	147625	138345	41167.5	103124	249298	39142.9	103350	42200.2	85502.3	74319.8	395092	147726	38331.1	112874	46615.6
P_Q9UHF1	Q9UHF1	Secreted Factors	Matrisome-associated	EGFL7	212264	131471	224327	164059	231173	72193.8	234333	193448	183458	67177.2	211110	217323	234530	68011.1	80222	150959	256352	209077	71321.3	272437	193564	146227	47727.1	218723	100550	166549	19530.9	444618	228770	46463.4	1.26837e+06	63302.8	157851	112525	135550	189496	125924	247891	1.37875e+06	75491.7	181262	237658	189931	124525	280995
P_Q93097	Q93097	Secreted Factors	Matrisome-associated	WNT2B	370884	146492	238831	75346.8	610096	140718	147721	50593.1	300755	59509.1	299205	101311	504162	140803	68585.7	308669	291252	177882	58539.5	112362	100738	57113.5	156381	528694	159933	461469	21583.2	175049	761098	76501.7	157118	159047	77188.4	350114	559603	439018	311551	492731	62383.5	171543	819134	353385	303075	353052	319315
P_O43927	O43927	Secreted Factors	Matrisome-associated	CXCL13	1.2415e+06	187366	216133	70245.4	442646	118029	123304	58112.4	177770	250610	287448	240552	285568	99678.3	40356.1	204743	234297	443005	33468.4	157901	124740	130960	544087	367055	55861.1	557504	27243.5	202149	571629	32082.8	70429	288740	32968.6	94008.5	335982	427895	278816	851859	67048.1	215504	192068	251492	398189	235546	78361
P_Q5D862	Q5D862	Secreted Factors	Matrisome-associated	FLG2	82884	133324	31498.9	23221.3	115695	24103.7	85488.5	20007.2	38470.2	950329	46142.5	21023	80628.5	70984.5	142294	434184	278597	128532	46570.1	259676	127932	21884.2	25390	94532.2	101477	65701.9	9273.51	294806	156394	67567.9	100088	45634.5	189639	223568	85047.7	150275	177320	77954.9	57335.5	76144.3	70028.1	210895	94530.3	206356	102763
P_P60903	P60903	Secreted Factors	Matrisome-associated	S100A10	#N/A	#N/A	#N/A	#N/A	54768.7	161202	#N/A	#N/A	#N/A	#N/A	50550.5	121553	34646.1	229298	58924	40427.3	55313.7	50898.8	96192.2	#N/A	#N/A	#N/A	#N/A	57428.5	75901.3	68078.2	103999	45239.1	45842	113539	#N/A	#N/A	8817.72	36026.9	84938.4	51666.1	66420.1	#N/A	#N/A	39786.9	37689.6	17455.1	57057.6	#N/A	#N/A
P_Q96HF1	Q96HF1	Secreted Factors	Matrisome-associated	SFRP2	18737.1	26484.2	19532.9	15281.2	50256.7	19332.5	34425.1	26591.9	21217.5	11995.5	27056.1	20775	28455	27488.8	37428.4	39899	175150	52120.2	67920.2	32716.3	87545.1	10793	16726.7	53325.1	124326	50480.1	957788	364572	40030.6	36179.9	37840.8	36597.9	43392.7	55553	37561.9	31999	86770.7	28615.9	35298.1	25260.9	30788.1	24085.7	55877.9	30306.9	41939.2
P_Q9BY76	Q9BY76	Secreted Factors	Matrisome-associated	ANGPTL4	244934	68225.3	125999	71789.5	#N/A	#N/A	379024	124514	#N/A	#N/A	#N/A	#N/A	#N/A	#N/A	#N/A	#N/A	#N/A	#N/A	#N/A	#N/A	#N/A	#N/A	#N/A	#N/A	#N/A	#N/A	#N/A	#N/A	#N/A	#N/A	#N/A	#N/A	#N/A	#N/A	#N/A	#N/A	#N/A	262710	56463.5	#N/A	#N/A	#N/A	#N/A	135102	#N/A
P_Q9UKU9	Q9UKU9	Secreted Factors	Matrisome-associated	ANGPTL2	85970.3	67225.7	89731.2	66498.7	61815.4	36492.1	197418	103031	96048.5	9955.29	69240.2	43031.7	76972.3	56596.5	18231.4	115944	173819	54998.4	98613.7	115812	98377.8	17259.5	38775.6	51554.1	67001.8	72304	38239.5	140340	135917	54613.5	45452	43790.7	30528.3	224827	165049	70710.1	77944.5	104852	67228.6	78374.7	213466	66856.3	49980.1	92258.2	107494
P_O95715	O95715	Secreted Factors	Matrisome-associated	CXCL14	#N/A	#N/A	#N/A	#N/A	48100	50021.9	#N/A	#N/A	55715.7	64867.2	65900.1	109862	83934.1	45712.1	27168.4	34549.6	81258.7	68581.5	39653	311141	60702.1	118704	72435.3	91633.2	73740.3	56578.3	46464	206345	106678	35575.5	59169.1	48357.6	66356.3	71972.5	101900	70305.5	96808.6	#N/A	#N/A	35088.3	99040.2	59544.7	62449.2	#N/A	55822.5
P_Q99584	Q99584	Secreted Factors	Matrisome-associated	S100A13	54475	50922.8	63003.2	109304	64351.1	49910.7	40462.6	82109	62575.5	11793	70612.2	73079.2	40382.7	101637	20502.4	52703.5	40796.7	37271.4	105600	126447	104419	52351.6	77546.4	101954	33917	74791	22849	61640.6	46546.7	52193.5	41006.1	150221	62291.3	36432	65842.2	36446	34470.6	62483	54825.6	71625.4	78087.6	43175.5	34516.7	46938.2	35965.1
P_P51610	P51610	Secreted Factors	Matrisome-associated	HCFC1	94557.5	82967	93029.8	69365.6	56553.8	79580	92376.9	62161	48908.1	31134.7	61132	73388.3	74325.1	43615.9	57951.5	115239	72349.3	80288	46631.7	88802.4	48081.6	93538.3	56164.2	90703.8	43042.2	66868.6	61653.2	61674.3	81885.4	40099.1	40533.5	55207.9	144938	90510.4	48366.2	84634.4	53143.9	108772	51954.2	57665.4	49273.4	75634.7	45627.8	56342	78465.5
P_P21741	P21741	Secreted Factors	Matrisome-associated	MDK	34860.9	43036.5	66195.1	43911.8	#N/A	#N/A	70195.6	61401.6	#N/A	#N/A	#N/A	#N/A	#N/A	#N/A	#N/A	#N/A	#N/A	32103.3	41131.4	#N/A	#N/A	#N/A	#N/A	134441	41681.9	47158.5	18342.6	#N/A	#N/A	#N/A	#N/A	#N/A	#N/A	#N/A	#N/A	41361	44562.1	77900.6	154086	#N/A	#N/A	#N/A	41224.2	31616.2	#N/A
P_Q6FHJ7	Q6FHJ7	Secreted Factors	Matrisome-associated	SFRP4	#N/A	#N/A	#N/A	#N/A	#N/A	#N/A	#N/A	#N/A	7085.72	#N/A	#N/A	#N/A	#N/A	#N/A	5771.44	2177.47	33755	43856.9	63409.6	6542.06	35699	3024.56	9429.8	21570	60235.9	42311.5	174905	8491.48	7555.79	10655.2	18847.5	55640.8	5819.98	10186.5	18324.8	40485.5	95328.6	#N/A	#N/A	#N/A	#N/A	#N/A	38843.3	#N/A	3340.25
P_Q86YZ3	Q86YZ3	Secreted Factors	Matrisome-associated	HRNR	#N/A	#N/A	#N/A	#N/A	100088	30412	#N/A	#N/A	#N/A	#N/A	26763.7	13036.2	114064	74940	#N/A	#N/A	#N/A	58070.9	29351.8	#N/A	#N/A	#N/A	#N/A	39348.8	95746.4	39530.8	28879.4	#N/A	#N/A	#N/A	#N/A	#N/A	#N/A	#N/A	#N/A	56340.9	83335.5	#N/A	#N/A	60346	34353.6	88670.8	84854.8	#N/A	#N/A
P_P08476	P08476	Secreted Factors	Matrisome-associated	INHBA	#N/A	#N/A	#N/A	#N/A	#N/A	#N/A	#N/A	#N/A	#N/A	#N/A	#N/A	#N/A	#N/A	#N/A	#N/A	#N/A	#N/A	27318.7	37478.5	#N/A	#N/A	#N/A	#N/A	23310.6	33467.8	29361.8	77242	#N/A	#N/A	#N/A	#N/A	#N/A	#N/A	#N/A	#N/A	31500.3	46837.5	#N/A	#N/A	#N/A	#N/A	#N/A	27262.8	#N/A	#N/A
P_Q86WN2	Q86WN2	Secreted Factors	Matrisome-associated	IFNE	48629.6	38843.2	117973	71538.4	65576.2	48912.1	60593.2	54543.3	#N/A	#N/A	444672	44852.4	82553.9	32748.9	#N/A	#N/A	#N/A	#N/A	#N/A	#N/A	#N/A	#N/A	#N/A	#N/A	#N/A	#N/A	#N/A	#N/A	#N/A	#N/A	#N/A	#N/A	#N/A	#N/A	#N/A	#N/A	#N/A	75907.1	42290	47760.5	53833.5	61768.7	#N/A	36254.8	#N/A
P_O00175	O00175	Secreted Factors	Matrisome-associated	CCL24	#N/A	#N/A	#N/A	#N/A	#N/A	#N/A	#N/A	#N/A	#N/A	#N/A	#N/A	#N/A	#N/A	#N/A	#N/A	#N/A	#N/A	14521.9	38859.2	#N/A	#N/A	#N/A	#N/A	24189.4	19353.6	13390.4	90583.9	#N/A	#N/A	#N/A	#N/A	#N/A	#N/A	#N/A	#N/A	5784.77	25787.2	#N/A	#N/A	#N/A	#N/A	#N/A	16838.8	#N/A	#N/A
P_Q8NI99	Q8NI99	Secreted Factors	Matrisome-associated	ANGPTL6	101103	40544	172628	40140.4	95378.7	28072.5	42293.6	18250.4	68276.6	168388	66056.4	16619	201700	36583.7	14937.7	81398.2	67468.6	46953.4	19378.9	41379.9	43516.9	13941.3	40338.6	88626.2	46192	133895	7013.59	52434	91873.7	30101.3	30236.1	46522.8	85136.5	82262.3	34435.5	63376.9	53123.6	104320	23403.6	56058.8	58614.3	146717	62928.2	186658	159390
P_P09038	P09038	Secreted Factors	Matrisome-associated	FGF2	#N/A	#N/A	#N/A	#N/A	85308.4	33863.8	#N/A	#N/A	#N/A	#N/A	130411	34412.8	125041	31895.4	24707.3	67358.4	47741.5	110781	30685.3	#N/A	#N/A	#N/A	#N/A	110461	53447.1	106967	19147.1	84894.5	77628.4	23546.5	#N/A	#N/A	63779.9	84109	71787	79162.2	53896.1	#N/A	#N/A	133411	60952.3	83170.9	89869.3	#N/A	#N/A
P_P58166	P58166	Secreted Factors	Matrisome-associated	INHBE	98601.6	48952.2	47641.9	21645.1	59119.7	28359.2	62170.4	17092.3	#N/A	#N/A	50671.6	43981	38848.2	59392.4	#N/A	#N/A	#N/A	#N/A	#N/A	#N/A	#N/A	#N/A	#N/A	#N/A	#N/A	#N/A	#N/A	#N/A	#N/A	#N/A	#N/A	#N/A	#N/A	#N/A	#N/A	#N/A	#N/A	53651.8	31563.4	45153.9	59081	81924.9	#N/A	183844	#N/A
P_P56706	P56706	Secreted Factors	Matrisome-associated	WNT7B	#N/A	#N/A	#N/A	#N/A	81154.7	23320.7	#N/A	#N/A	#N/A	#N/A	74524.5	24683.2	63636.8	31189.2	#N/A	#N/A	#N/A	90686.9	24770.6	#N/A	#N/A	#N/A	#N/A	55548.5	28192.2	66761.4	3920.38	#N/A	#N/A	#N/A	#N/A	#N/A	#N/A	#N/A	#N/A	72579.3	52374	#N/A	#N/A	49684.8	43533.6	54862.6	53019.7	#N/A	#N/A
P_P56705	P56705	Secreted Factors	Matrisome-associated	WNT4	#N/A	#N/A	#N/A	#N/A	#N/A	#N/A	#N/A	#N/A	#N/A	#N/A	#N/A	#N/A	#N/A	#N/A	15892.7	31606	19367.8	#N/A	#N/A	#N/A	#N/A	#N/A	#N/A	#N/A	#N/A	#N/A	#N/A	24531	57974.7	17549.5	#N/A	#N/A	16673	34275.3	46036.4	#N/A	#N/A	#N/A	#N/A	#N/A	#N/A	#N/A	#N/A	#N/A	#N/A
P_O75888	O75888	Secreted Factors	Matrisome-associated	TNFSF13	#N/A	#N/A	#N/A	#N/A	46570.9	12306.1	#N/A	#N/A	#N/A	#N/A	51095.8	28410.1	36574.2	14793.6	#N/A	#N/A	#N/A	#N/A	#N/A	#N/A	#N/A	#N/A	#N/A	#N/A	#N/A	#N/A	#N/A	#N/A	#N/A	#N/A	#N/A	#N/A	#N/A	#N/A	#N/A	#N/A	#N/A	#N/A	#N/A	34116.7	54823	41872.3	#N/A	#N/A	#N/A
P_P25815	P25815	Secreted Factors	Matrisome-associated	S100P	32378.7	32629.4	37218.5	28669.5	18766	19124.2	12203.2	10548.3	#N/A	#N/A	14567.2	47750.1	25736.5	19695.2	#N/A	#N/A	#N/A	6617.57	17723.5	#N/A	#N/A	#N/A	#N/A	25021.8	21585.7	60906.1	57131	#N/A	#N/A	#N/A	#N/A	#N/A	#N/A	#N/A	#N/A	17464.1	17535.4	29365.3	8315.55	13832	37906.6	23531.3	10333.7	25942.4	#N/A
P_P01137	P01137	Secreted Factors	Matrisome-associated	TGFB1	9914.84	14038.5	20864.9	16928.8	12181.8	21686.5	12847.6	23180.4	7787.21	#N/A	9207.8	41642.1	10133.8	15289	#N/A	#N/A	#N/A	#N/A	22016	19509	22169.4	13667.5	14851	8133.68	#N/A	10815.8	8906.47	#N/A	#N/A	#N/A	8195.07	21895.1	#N/A	#N/A	#N/A	6882.63	22613.5	10184.2	106851	10518.7	16127.7	13368.3	7262.66	13149.9	9780.48
P_O75462	O75462	Secreted Factors	Matrisome-associated	CRLF1	#N/A	#N/A	#N/A	#N/A	69759.1	10977.1	#N/A	#N/A	#N/A	#N/A	35114	9814.39	31936.6	10277.2	3974.62	21743	93994.7	#N/A	#N/A	#N/A	#N/A	#N/A	#N/A	#N/A	#N/A	#N/A	#N/A	24975.3	35480.9	7624.74	#N/A	#N/A	9103.98	26612.1	15904.6	#N/A	#N/A	#N/A	#N/A	23795.1	28643.4	35884.3	#N/A	#N/A	#N/A
P_P31151	P31151	Secreted Factors	Matrisome-associated	S100A7	38212	40435.4	12753.3	8893.97	21754.4	8436.92	22978.7	6992.48	#N/A	#N/A	11960.8	8405.23	18748.8	16503.8	86594.5	75413.4	66393.8	39370.7	27075.6	#N/A	#N/A	#N/A	#N/A	44901.3	29155.2	24364.2	4699.45	79930.3	30157.4	31891.9	#N/A	#N/A	64414.8	38472.8	42858	32598.9	43177.9	17870.7	15602.6	30495.8	22961.7	133019	16272.6	43988.5	#N/A
P_Q14005	Q14005	Secreted Factors	Matrisome-associated	IL16	46931.1	26843	27389.8	14984.5	16613	31438.1	15295.5	13231.6	37472.6	#N/A	19832.9	45004.2	23214	15982.1	14793.6	31645.1	21760.8	67285.9	16299.4	36176.1	57158.8	11593	18585.4	63516.6	27137.1	37463.2	6783.04	18984.1	31411.5	10773.7	45338.4	21416.4	42290.4	14734.4	11927.9	28069	38485.5	63804	13994.4	14223.6	34084.3	19842.1	47957.8	24445.3	33700.7
P_P48061	P48061	Secreted Factors	Matrisome-associated	CXCL12	#N/A	#N/A	#N/A	#N/A	54463.2	7569.81	#N/A	#N/A	26601.8	24227.7	32315.7	11644.1	41253.8	14026.9	7123.69	24786.6	50082.7	#N/A	#N/A	93980.1	6862.97	17851	14364.5	#N/A	#N/A	#N/A	#N/A	168122	78516.1	9205.78	17377.8	14985.6	20395.1	55203.7	51037.6	#N/A	#N/A	#N/A	#N/A	25786.2	54839.6	41553.1	#N/A	#N/A	18394.5
P_P01344	P01344	Secreted Factors	Matrisome-associated	IGF2	18956.5	12205.7	46510.3	21384	15633.7	2757.12	113335	13257.1	10220.5	#N/A	11155.8	8890.51	8844.41	3928.83	#N/A	#N/A	#N/A	28884.9	17763.4	3614.07	7085.14	2982.6	9240.38	44815.3	47349.1	26921.1	131229	#N/A	#N/A	#N/A	7302.9	13838.4	#N/A	#N/A	#N/A	42019.7	27581.8	36564.9	19214.3	10032.7	11911.8	14340.6	37801.9	16908.5	19910.2
P_Q92765	Q92765	Secreted Factors	Matrisome-associated	FRZB	#N/A	#N/A	#N/A	#N/A	#N/A	#N/A	#N/A	#N/A	#N/A	#N/A	#N/A	#N/A	#N/A	#N/A	#N/A	#N/A	#N/A	6024.44	13333.3	#N/A	#N/A	#N/A	#N/A	19292.6	13783	6522.67	59305	#N/A	#N/A	#N/A	#N/A	#N/A	#N/A	#N/A	#N/A	11094.9	5450.26	#N/A	#N/A	#N/A	#N/A	#N/A	7333.22	#N/A	#N/A
P_Q9H2X0	Q9H2X0	Secreted Factors	Matrisome-associated	CHRD	30457.6	24061.9	31944.5	14961.4	31572.5	12692.5	60737.4	19256.4	23951.2	15382.7	27825.5	20393.6	37449.7	10514.8	5339.21	31371.4	44180.4	18951.5	16472.7	44461.8	18415.7	10568.6	15652.2	27626.8	21907	28896.3	13501.3	62595.9	38456.1	5080.72	16748.5	18764.2	19780.4	16806.8	29720.8	46663.2	24430.1	54773.3	30764.3	23419.1	38739.5	31498.2	26416.7	25929.6	22510.9
P_Q96FQ6	Q96FQ6	Secreted Factors	Matrisome-associated	S100A16	#N/A	#N/A	#N/A	#N/A	#N/A	#N/A	#N/A	#N/A	#N/A	#N/A	#N/A	#N/A	#N/A	#N/A	#N/A	#N/A	#N/A	19544.7	23275.1	#N/A	#N/A	#N/A	#N/A	21536.8	26063.1	20487.7	12637.3	#N/A	#N/A	#N/A	#N/A	#N/A	#N/A	#N/A	#N/A	23618	21147.8	#N/A	#N/A	#N/A	#N/A	#N/A	16128.8	#N/A	#N/A
P_O75095	O75095	Secreted Factors	Matrisome-associated	MEGF6	#N/A	#N/A	#N/A	#N/A	23495.6	12768.3	#N/A	#N/A	15200.2	17124.4	11798.3	12751.2	21218.6	6074.24	13442.5	18491.1	76011.2	#N/A	#N/A	23352	16520.6	13245.8	8060.01	#N/A	#N/A	#N/A	#N/A	32772.1	32920.9	13995.3	25764.7	9208.39	21347.1	17466.5	27478.1	#N/A	#N/A	#N/A	#N/A	4048.95	15937.1	26293.6	#N/A	#N/A	15805
P_Q8IUX8	Q8IUX8	Secreted Factors	Matrisome-associated	EGFL6	#N/A	#N/A	#N/A	#N/A	83076.9	7487.16	#N/A	#N/A	#N/A	#N/A	72140	14610.7	82918.5	7449.24	#N/A	#N/A	#N/A	53276.6	18522.7	#N/A	#N/A	#N/A	#N/A	58523.2	33421.1	82219.4	7344.21	#N/A	#N/A	#N/A	#N/A	#N/A	#N/A	#N/A	#N/A	40469.2	31574.4	#N/A	#N/A	24339.8	36445.2	15035.5	67548.3	#N/A	#N/A
P_Q14213	Q14213	Secreted Factors	Matrisome-associated	EBI3	59148.8	23105.7	45839.9	20773.7	25224.5	11786.4	28007.7	13600.3	33354.8	44857.2	45232.4	25732.4	28548.6	10396.7	#N/A	#N/A	#N/A	47246	7010.91	43278.2	19435.3	26453.7	23901.7	33237.5	11278.1	18670.2	5007.62	#N/A	#N/A	#N/A	17836.7	24369.6	#N/A	#N/A	#N/A	46433.2	15725.2	51243.8	30181.2	23709.5	25664.2	51785.8	59931	36789.8	25165
P_Q8N474	Q8N474	Secreted Factors	Matrisome-associated	SFRP1	24158.1	17843.9	32008.1	11587.4	61080.5	14215.2	176458	13423.7	#N/A	#N/A	35565.2	17251.3	73658.3	22916.4	#N/A	#N/A	#N/A	#N/A	#N/A	#N/A	#N/A	#N/A	#N/A	#N/A	#N/A	#N/A	#N/A	#N/A	#N/A	#N/A	#N/A	#N/A	#N/A	#N/A	#N/A	#N/A	#N/A	39699.1	12555.5	112428	42642.7	27547.1	#N/A	19573.6	#N/A
P_Q9UK05	Q9UK05	Secreted Factors	Matrisome-associated	GDF2	24214.8	14846.3	9770.52	13563.4	#N/A	#N/A	18281.2	14100.7	#N/A	#N/A	#N/A	#N/A	#N/A	#N/A	#N/A	#N/A	#N/A	#N/A	#N/A	#N/A	#N/A	#N/A	#N/A	#N/A	#N/A	#N/A	#N/A	#N/A	#N/A	#N/A	#N/A	#N/A	#N/A	#N/A	#N/A	#N/A	#N/A	13015.8	20822.2	#N/A	#N/A	#N/A	#N/A	29046.2	#N/A
P_O14904	O14904	Secreted Factors	Matrisome-associated	WNT9A	17412.3	11000	15916.2	9666.21	#N/A	#N/A	57523.6	15941.7	#N/A	#N/A	#N/A	#N/A	#N/A	#N/A	#N/A	#N/A	#N/A	#N/A	#N/A	#N/A	#N/A	#N/A	#N/A	#N/A	#N/A	#N/A	#N/A	#N/A	#N/A	#N/A	#N/A	#N/A	#N/A	#N/A	#N/A	#N/A	#N/A	34195.6	19904.8	#N/A	#N/A	#N/A	#N/A	27020	#N/A
P_P41221	P41221	Secreted Factors	Matrisome-associated	WNT5A	13656.9	16015.1	7797.78	13015.7	6415.98	7064.47	17615.8	21537.2	#N/A	#N/A	6272.48	10532.6	9684.08	16492.8	#N/A	#N/A	#N/A	13164.1	10549.6	#N/A	#N/A	#N/A	#N/A	7913.48	6413.07	13566.4	2516.64	#N/A	#N/A	#N/A	#N/A	#N/A	#N/A	#N/A	#N/A	20804.6	28518.3	13885.1	18664.9	11827.6	11098.5	15679.8	12089.9	15142.4	#N/A
P_Q9BU40	Q9BU40	Secreted Factors	Matrisome-associated	CHRDL1	15534.9	8710.61	16596.5	8152.01	45918	9661.35	37006.8	11970	#N/A	#N/A	34563.1	13401.5	35801.5	5381.82	#N/A	#N/A	#N/A	#N/A	#N/A	#N/A	#N/A	#N/A	#N/A	#N/A	#N/A	#N/A	#N/A	#N/A	#N/A	#N/A	#N/A	#N/A	#N/A	#N/A	#N/A	#N/A	#N/A	43201.1	9095.2	25641.3	41260.8	22617.1	#N/A	14754.8	#N/A
P_Q6KF10	Q6KF10	Secreted Factors	Matrisome-associated	GDF6	#N/A	#N/A	#N/A	#N/A	3278.87	3281.85	#N/A	#N/A	#N/A	#N/A	7117.79	4512.76	11426	6590.92	4271.35	6111.22	28332.6	#N/A	#N/A	#N/A	#N/A	#N/A	#N/A	#N/A	#N/A	#N/A	#N/A	11337.2	9981.5	20826.6	#N/A	#N/A	1178.84	8609.15	8294.07	#N/A	#N/A	#N/A	#N/A	3448.15	18725.4	16480.4	#N/A	#N/A	#N/A
P_P61812	P61812	Secreted Factors	Matrisome-associated	TGFB2	#N/A	#N/A	#N/A	#N/A	9652.88	12631.1	#N/A	#N/A	#N/A	#N/A	3844.48	22376.7	8166.6	7006.79	#N/A	#N/A	#N/A	#N/A	#N/A	#N/A	#N/A	#N/A	#N/A	#N/A	#N/A	#N/A	#N/A	#N/A	#N/A	#N/A	#N/A	#N/A	#N/A	#N/A	#N/A	#N/A	#N/A	#N/A	#N/A	3960.59	6622.5	8314.72	#N/A	#N/A	#N/A
P_O00585	O00585	Secreted Factors	Matrisome-associated	CCL21	#N/A	#N/A	#N/A	#N/A	#N/A	#N/A	#N/A	#N/A	21826.8	#N/A	#N/A	#N/A	#N/A	#N/A	#N/A	#N/A	#N/A	#N/A	#N/A	316786	4936.86	198714	19700.3	#N/A	#N/A	#N/A	#N/A	#N/A	#N/A	#N/A	84061.3	11803.3	#N/A	#N/A	#N/A	#N/A	#N/A	#N/A	#N/A	#N/A	#N/A	#N/A	#N/A	#N/A	20142.3
P_Q99944	Q99944	Secreted Factors	Matrisome-associated	EGFL8	13894.7	13768	9364.28	4313.96	11019.9	5492.1	8167.67	4809.41	#N/A	#N/A	10155	5422.48	11981.7	9525.92	#N/A	#N/A	#N/A	#N/A	#N/A	#N/A	#N/A	#N/A	#N/A	#N/A	#N/A	#N/A	#N/A	#N/A	#N/A	#N/A	#N/A	#N/A	#N/A	#N/A	#N/A	#N/A	#N/A	10731.3	9597.79	8469.67	19641.3	19425.1	#N/A	49850.8	#N/A
P_O95750	O95750	Secreted Factors	Matrisome-associated	FGF19	#N/A	#N/A	#N/A	#N/A	19961.5	4133.15	#N/A	#N/A	#N/A	#N/A	10748.4	5657.11	15811.2	11268.4	#N/A	#N/A	#N/A	#N/A	#N/A	#N/A	#N/A	#N/A	#N/A	#N/A	#N/A	#N/A	#N/A	#N/A	#N/A	#N/A	#N/A	#N/A	#N/A	#N/A	#N/A	#N/A	#N/A	#N/A	#N/A	9598.63	12708.5	44465.8	#N/A	#N/A	#N/A
P_O00755	O00755	Secreted Factors	Matrisome-associated	WNT7A	#N/A	#N/A	#N/A	#N/A	16256.4	5043.57	#N/A	#N/A	#N/A	#N/A	14976.2	6501.09	13733.9	10520.8	#N/A	#N/A	#N/A	#N/A	#N/A	#N/A	#N/A	#N/A	#N/A	#N/A	#N/A	#N/A	#N/A	#N/A	#N/A	#N/A	#N/A	#N/A	#N/A	#N/A	#N/A	#N/A	#N/A	#N/A	#N/A	6684.71	11137.2	15719.3	#N/A	#N/A	#N/A
P_P55103	P55103	Secreted Factors	Matrisome-associated	INHBC	#N/A	#N/A	#N/A	#N/A	17978.4	4632.47	#N/A	#N/A	#N/A	#N/A	13350.6	8547.64	10657.9	5389.96	#N/A	#N/A	#N/A	13446	8832.95	#N/A	#N/A	#N/A	#N/A	13197.8	5557.86	18379.1	3830.16	#N/A	#N/A	#N/A	#N/A	#N/A	#N/A	#N/A	#N/A	11980.9	21285.2	#N/A	#N/A	10659.5	8091.71	26357.3	15745.7	#N/A	#N/A
P_P33763	P33763	Secreted Factors	Matrisome-associated	S100A5	5552.04	5911.78	7353.46	4020.71	16924	9428.09	11346	4532.54	#N/A	#N/A	10944.8	5728.57	12150.4	20725.7	#N/A	#N/A	#N/A	#N/A	#N/A	#N/A	#N/A	#N/A	#N/A	#N/A	#N/A	#N/A	#N/A	#N/A	#N/A	#N/A	#N/A	#N/A	#N/A	#N/A	#N/A	#N/A	#N/A	5837.83	4110.92	7436.43	10217.1	16509.8	#N/A	23541.2	#N/A
P_P03971	P03971	Secreted Factors	Matrisome-associated	AMH	#N/A	#N/A	#N/A	#N/A	4951.78	3480.21	#N/A	#N/A	#N/A	#N/A	1747.49	5232	4202.23	5541.76	2493.51	7411.44	11117.4	#N/A	#N/A	#N/A	12304.6	#N/A	8882.45	#N/A	#N/A	#N/A	#N/A	10728.4	10944.3	4674.45	15149	8703	12704.7	7401.29	8722.42	#N/A	#N/A	#N/A	#N/A	1952.53	5408.94	10945	#N/A	#N/A	8038.97
P_Q7Z4P5	Q7Z4P5	Secreted Factors	Matrisome-associated	GDF7	4214.18	2548.3	3335.72	3156.99	10299.7	4689.68	10996.2	16351	#N/A	#N/A	8363.77	6462.1	17214.6	2446.68	#N/A	#N/A	#N/A	#N/A	#N/A	#N/A	#N/A	#N/A	#N/A	#N/A	#N/A	#N/A	#N/A	#N/A	#N/A	#N/A	#N/A	#N/A	#N/A	#N/A	#N/A	#N/A	#N/A	9058.03	18599	7888.08	3149.36	5906.08	#N/A	7081.56	#N/A
P_P10600	P10600	Secreted Factors	Matrisome-associated	TGFB3	#N/A	#N/A	#N/A	#N/A	#N/A	9351.04	#N/A	#N/A	#N/A	#N/A	3013.24	7790.54	#N/A	5920.66	#N/A	#N/A	#N/A	#N/A	#N/A	#N/A	#N/A	#N/A	#N/A	#N/A	#N/A	#N/A	#N/A	#N/A	#N/A	#N/A	#N/A	#N/A	#N/A	#N/A	#N/A	#N/A	#N/A	#N/A	#N/A	1013.17	3212.27	5199.2	#N/A	#N/A	#N/A
P_O43323	O43323	Secreted Factors	Matrisome-associated	DHH	#N/A	#N/A	#N/A	#N/A	21482.9	3307.65	#N/A	#N/A	#N/A	#N/A	11210.2	3708.42	15002.5	8812.28	#N/A	#N/A	#N/A	#N/A	#N/A	#N/A	#N/A	#N/A	#N/A	#N/A	#N/A	#N/A	#N/A	#N/A	#N/A	#N/A	#N/A	#N/A	#N/A	#N/A	#N/A	#N/A	#N/A	#N/A	#N/A	7783.48	10101	17482.6	#N/A	#N/A	#N/A
P_Q99731	Q99731	Secreted Factors	Matrisome-associated	CCL19	#N/A	#N/A	#N/A	#N/A	#N/A	#N/A	#N/A	#N/A	7833.77	#N/A	#N/A	#N/A	#N/A	#N/A	2855.48	20796.1	6635.93	#N/A	#N/A	9653.27	#N/A	7913.78	4192.09	#N/A	#N/A	#N/A	#N/A	26643	33443.2	1405.85	17624.7	2389.5	15155.6	10083.8	16618.1	#N/A	#N/A	#N/A	#N/A	#N/A	#N/A	#N/A	#N/A	#N/A	#N/A
P_Q8IX30	Q8IX30	Secreted Factors	Matrisome-associated	SCUBE3	#N/A	#N/A	#N/A	#N/A	#N/A	#N/A	#N/A	#N/A	#N/A	#N/A	#N/A	#N/A	#N/A	#N/A	#N/A	#N/A	#N/A	4105.2	3955.24	#N/A	#N/A	#N/A	#N/A	7756.81	5257.2	6247.61	2455.36	#N/A	#N/A	#N/A	#N/A	#N/A	#N/A	#N/A	#N/A	7387.48	3721.26	#N/A	#N/A	#N/A	#N/A	#N/A	6227.68	#N/A	#N/A
P_P27539	P27539	Secreted Factors	Matrisome-associated	GDF1	3767.28	1778.91	#N/A	#N/A	2432.47	647.505	2387.98	4570.97	#N/A	#N/A	3092.12	560.675	2723.03	#N/A	#N/A	#N/A	#N/A	#N/A	#N/A	#N/A	#N/A	#N/A	#N/A	#N/A	#N/A	#N/A	#N/A	#N/A	#N/A	#N/A	#N/A	#N/A	#N/A	#N/A	#N/A	#N/A	#N/A	4860.73	4302.46	#N/A	3762.95	11023.3	#N/A	4719.89	#N/A
P_Q9GZT5	Q9GZT5	Secreted Factors	Matrisome-associated	WNT10A	2401.83	2093.75	1843.71	2516.39	#N/A	#N/A	3668.24	2902.22	#N/A	#N/A	#N/A	#N/A	#N/A	#N/A	#N/A	#N/A	#N/A	#N/A	#N/A	#N/A	#N/A	#N/A	#N/A	#N/A	#N/A	#N/A	#N/A	#N/A	#N/A	#N/A	#N/A	#N/A	#N/A	#N/A	#N/A	#N/A	#N/A	5374.99	2358.34	#N/A	#N/A	#N/A	#N/A	3772.8	#N/A
P_O60234	O60234			GMFG	#N/A	#N/A	#N/A	#N/A	#N/A	#N/A	#N/A	#N/A	#N/A	#N/A	#N/A	#N/A	#N/A	#N/A	#N/A	#N/A	#N/A	#N/A	#N/A	#N/A	#N/A	#N/A	#N/A	#N/A	#N/A	#N/A	#N/A	#N/A	#N/A	#N/A	#N/A	#N/A	#N/A	#N/A	#N/A	#N/A	#N/A	#N/A	#N/A	#N/A	#N/A	#N/A	#N/A	#N/A	#N/A
P_P0DMQ5	P0DMQ5			INAFM2	#N/A	#N/A	#N/A	#N/A	#N/A	#N/A	#N/A	#N/A	#N/A	#N/A	#N/A	#N/A	#N/A	#N/A	#N/A	#N/A	#N/A	#N/A	#N/A	#N/A	#N/A	#N/A	#N/A	#N/A	#N/A	#N/A	#N/A	#N/A	#N/A	#N/A	#N/A	#N/A	#N/A	#N/A	#N/A	#N/A	#N/A	#N/A	#N/A	#N/A	#N/A	#N/A	#N/A	#N/A	#N/A
P_O43448	O43448			KCNAB3	#N/A	#N/A	#N/A	#N/A	#N/A	#N/A	#N/A	#N/A	#N/A	#N/A	#N/A	#N/A	#N/A	#N/A	#N/A	#N/A	#N/A	#N/A	#N/A	#N/A	#N/A	#N/A	#N/A	#N/A	#N/A	#N/A	#N/A	#N/A	#N/A	#N/A	#N/A	#N/A	#N/A	#N/A	#N/A	#N/A	#N/A	#N/A	#N/A	#N/A	#N/A	#N/A	#N/A	#N/A	#N/A
P_Q9GZP9	Q9GZP9			DERL2	#N/A	#N/A	#N/A	#N/A	#N/A	#N/A	#N/A	#N/A	#N/A	#N/A	#N/A	#N/A	#N/A	#N/A	#N/A	#N/A	#N/A	#N/A	#N/A	#N/A	#N/A	#N/A	#N/A	#N/A	#N/A	#N/A	#N/A	#N/A	#N/A	#N/A	#N/A	#N/A	#N/A	#N/A	#N/A	#N/A	#N/A	#N/A	#N/A	#N/A	#N/A	#N/A	#N/A	#N/A	#N/A
P_Q6UWH4	Q6UWH4			GASK1B	#N/A	#N/A	#N/A	#N/A	#N/A	#N/A	#N/A	#N/A	#N/A	#N/A	#N/A	#N/A	#N/A	#N/A	#N/A	#N/A	#N/A	#N/A	#N/A	#N/A	#N/A	#N/A	#N/A	#N/A	#N/A	#N/A	#N/A	#N/A	#N/A	#N/A	#N/A	#N/A	#N/A	#N/A	#N/A	#N/A	#N/A	#N/A	#N/A	#N/A	#N/A	#N/A	#N/A	#N/A	#N/A
P_Q9Y2X7	Q9Y2X7			GIT1	#N/A	#N/A	#N/A	#N/A	#N/A	#N/A	#N/A	#N/A	#N/A	#N/A	#N/A	#N/A	#N/A	#N/A	#N/A	#N/A	#N/A	#N/A	#N/A	#N/A	#N/A	#N/A	#N/A	#N/A	#N/A	#N/A	#N/A	#N/A	#N/A	#N/A	#N/A	#N/A	#N/A	#N/A	#N/A	#N/A	#N/A	#N/A	#N/A	#N/A	#N/A	#N/A	#N/A	#N/A	#N/A
P_A0A0J9YVY3	A0A0J9YVY3			IGHV7-4-1	#N/A	#N/A	#N/A	#N/A	#N/A	#N/A	#N/A	#N/A	#N/A	#N/A	#N/A	#N/A	#N/A	#N/A	#N/A	#N/A	#N/A	#N/A	#N/A	#N/A	#N/A	#N/A	#N/A	#N/A	#N/A	#N/A	#N/A	#N/A	#N/A	#N/A	#N/A	#N/A	#N/A	#N/A	#N/A	#N/A	#N/A	#N/A	#N/A	#N/A	#N/A	#N/A	#N/A	#N/A	#N/A
P_Q86X60	Q86X60			FAM72B	#N/A	#N/A	#N/A	#N/A	#N/A	#N/A	#N/A	#N/A	#N/A	#N/A	#N/A	#N/A	#N/A	#N/A	#N/A	#N/A	#N/A	#N/A	#N/A	#N/A	#N/A	#N/A	#N/A	#N/A	#N/A	#N/A	#N/A	#N/A	#N/A	#N/A	#N/A	#N/A	#N/A	#N/A	#N/A	#N/A	#N/A	#N/A	#N/A	#N/A	#N/A	#N/A	#N/A	#N/A	#N/A
P_Q0D2K3	Q0D2K3			RIPPLY1	#N/A	#N/A	#N/A	#N/A	#N/A	#N/A	#N/A	#N/A	#N/A	#N/A	#N/A	#N/A	#N/A	#N/A	#N/A	#N/A	#N/A	#N/A	#N/A	#N/A	#N/A	#N/A	#N/A	#N/A	#N/A	#N/A	#N/A	#N/A	#N/A	#N/A	#N/A	#N/A	#N/A	#N/A	#N/A	#N/A	#N/A	#N/A	#N/A	#N/A	#N/A	#N/A	#N/A	#N/A	#N/A
P_P35241	P35241			RDX	#N/A	#N/A	#N/A	#N/A	#N/A	#N/A	#N/A	#N/A	#N/A	#N/A	#N/A	#N/A	#N/A	#N/A	#N/A	#N/A	#N/A	#N/A	#N/A	#N/A	#N/A	#N/A	#N/A	#N/A	#N/A	#N/A	#N/A	#N/A	#N/A	#N/A	#N/A	#N/A	#N/A	#N/A	#N/A	#N/A	#N/A	#N/A	#N/A	#N/A	#N/A	#N/A	#N/A	#N/A	#N/A
P_Q96EY5	Q96EY5			MVB12A	#N/A	#N/A	#N/A	#N/A	#N/A	#N/A	#N/A	#N/A	#N/A	#N/A	#N/A	#N/A	#N/A	#N/A	#N/A	#N/A	#N/A	#N/A	#N/A	#N/A	#N/A	#N/A	#N/A	#N/A	#N/A	#N/A	#N/A	#N/A	#N/A	#N/A	#N/A	#N/A	#N/A	#N/A	#N/A	#N/A	#N/A	#N/A	#N/A	#N/A	#N/A	#N/A	#N/A	#N/A	#N/A
P_Q7Z3Q1	Q7Z3Q1			SLC46A3	#N/A	#N/A	#N/A	#N/A	#N/A	#N/A	#N/A	#N/A	#N/A	#N/A	#N/A	#N/A	#N/A	#N/A	#N/A	#N/A	#N/A	#N/A	#N/A	#N/A	#N/A	#N/A	#N/A	#N/A	#N/A	#N/A	#N/A	#N/A	#N/A	#N/A	#N/A	#N/A	#N/A	#N/A	#N/A	#N/A	#N/A	#N/A	#N/A	#N/A	#N/A	#N/A	#N/A	#N/A	#N/A
P_O94819	O94819			KBTBD11	#N/A	#N/A	#N/A	#N/A	#N/A	#N/A	#N/A	#N/A	#N/A	#N/A	#N/A	#N/A	#N/A	#N/A	#N/A	#N/A	#N/A	#N/A	#N/A	#N/A	#N/A	#N/A	#N/A	#N/A	#N/A	#N/A	#N/A	#N/A	#N/A	#N/A	#N/A	#N/A	#N/A	#N/A	#N/A	#N/A	#N/A	#N/A	#N/A	#N/A	#N/A	#N/A	#N/A	#N/A	#N/A
P_Q7L1V2	Q7L1V2			MON1B	#N/A	#N/A	#N/A	#N/A	#N/A	#N/A	#N/A	#N/A	#N/A	#N/A	#N/A	#N/A	#N/A	#N/A	#N/A	#N/A	#N/A	#N/A	#N/A	#N/A	#N/A	#N/A	#N/A	#N/A	#N/A	#N/A	#N/A	#N/A	#N/A	#N/A	#N/A	#N/A	#N/A	#N/A	#N/A	#N/A	#N/A	#N/A	#N/A	#N/A	#N/A	#N/A	#N/A	#N/A	#N/A
P_Q9HB07	Q9HB07			MYG1	#N/A	#N/A	#N/A	#N/A	#N/A	#N/A	#N/A	#N/A	#N/A	#N/A	#N/A	#N/A	#N/A	#N/A	#N/A	#N/A	#N/A	#N/A	#N/A	#N/A	#N/A	#N/A	#N/A	#N/A	#N/A	#N/A	#N/A	#N/A	#N/A	#N/A	#N/A	#N/A	#N/A	#N/A	#N/A	#N/A	#N/A	#N/A	#N/A	#N/A	#N/A	#N/A	#N/A	#N/A	#N/A
P_Q9UJC3	Q9UJC3			HOOK1	#N/A	#N/A	#N/A	#N/A	#N/A	#N/A	#N/A	#N/A	#N/A	#N/A	#N/A	#N/A	#N/A	#N/A	#N/A	#N/A	#N/A	#N/A	#N/A	#N/A	#N/A	#N/A	#N/A	#N/A	#N/A	#N/A	#N/A	#N/A	#N/A	#N/A	#N/A	#N/A	#N/A	#N/A	#N/A	#N/A	#N/A	#N/A	#N/A	#N/A	#N/A	#N/A	#N/A	#N/A	#N/A
P_Q05329	Q05329			GAD2	#N/A	#N/A	#N/A	#N/A	#N/A	#N/A	#N/A	#N/A	#N/A	#N/A	#N/A	#N/A	#N/A	#N/A	#N/A	#N/A	#N/A	3074.55	#N/A	#N/A	#N/A	#N/A	#N/A	#N/A	#N/A	#N/A	#N/A	#N/A	#N/A	#N/A	#N/A	#N/A	#N/A	#N/A	#N/A	#N/A	#N/A	#N/A	#N/A	#N/A	#N/A	#N/A	#N/A	#N/A	#N/A
P_A9QM74	A9QM74			KPNA7	#N/A	#N/A	#N/A	#N/A	#N/A	#N/A	#N/A	#N/A	#N/A	#N/A	#N/A	#N/A	#N/A	#N/A	#N/A	1178.33	#N/A	#N/A	#N/A	#N/A	#N/A	#N/A	#N/A	#N/A	#N/A	#N/A	#N/A	#N/A	2005.03	#N/A	#N/A	#N/A	#N/A	#N/A	#N/A	#N/A	#N/A	#N/A	#N/A	#N/A	#N/A	#N/A	#N/A	#N/A	#N/A
P_P62805	P62805			H4C1	1.09578e+08	9.92088e+07	1.47523e+08	1.146e+08	9.55232e+07	6.60852e+07	6.68678e+07	6.14092e+07	1.07508e+08	3.65973e+08	2.02813e+08	9.72103e+07	9.54397e+07	9.64713e+07	6.27452e+07	1.12878e+08	8.45274e+07	1.27672e+08	2.46232e+07	2.96029e+08	7.76221e+07	2.7054e+08	7.86168e+07	1.37307e+08	6.84621e+07	1.38186e+08	5.24001e+06	2.44833e+08	8.35944e+07	3.94502e+07	8.71598e+07	6.10495e+07	4.28915e+08	5.62105e+07	5.55655e+07	1.41141e+08	2.79437e+07	1.31518e+08	5.68969e+07	7.50388e+07	9.41926e+07	1.20856e+08	1.02402e+08	5.31928e+07	7.20619e+07
P_P24903	P24903			CYP2F1	3.55785e+07	3.35848e+07	5.96093e+07	4.38518e+07	4.1177e+07	1.85636e+07	1.95185e+07	2.4831e+07	5.38126e+07	3.69122e+08	8.03714e+07	3.40999e+07	4.0663e+07	4.74397e+07	2.22833e+07	5.20021e+07	4.80861e+07	#N/A	#N/A	9.7407e+07	1.22876e+08	1.22871e+08	1.00841e+08	#N/A	#N/A	#N/A	#N/A	1.36342e+08	3.44728e+07	1.59795e+07	2.48845e+07	7.60633e+07	1.65855e+08	1.93788e+07	3.57987e+07	#N/A	#N/A	6.84525e+07	2.77067e+07	3.14947e+07	4.59779e+07	5.46771e+07	#N/A	1.69012e+07	1.47176e+07
P_P11678	P11678			EPX	1.02124e+07	1.04176e+07	2.13339e+07	1.11272e+07	9.90325e+06	6.79068e+06	1.8333e+06	1.71846e+06	1.62786e+07	1.92899e+07	8.93838e+07	1.71179e+07	6.75768e+06	1.82016e+07	3.37941e+06	4.87449e+07	8.32239e+06	1.26901e+07	2.8336e+06	1.756e+06	1.20527e+07	803880	9.95504e+06	2.10769e+07	2.50528e+07	9.13682e+06	371609	4.62603e+06	9.28856e+06	1.01343e+07	755383	1.20168e+07	2.6215e+06	3.6673e+06	5.4025e+06	1.38969e+07	1.15313e+07	2.16149e+07	4.7888e+06	2.72193e+06	1.79809e+07	1.76092e+07	6.16466e+06	2.13431e+06	1.71288e+06
P_P04264	P04264			KRT1	1.03896e+07	1.36119e+07	2.35666e+06	758797	1.02602e+07	2.38394e+06	2.85447e+06	1.00932e+06	1.97761e+06	6.59659e+07	2.54298e+06	1.32381e+06	8.06488e+06	1.1085e+07	8.22992e+06	1.20308e+07	2.60843e+07	9.07065e+06	3.32729e+06	1.75794e+07	7.40362e+06	1.19636e+06	2.09485e+06	4.46398e+06	1.66202e+07	4.24857e+06	640127	1.47458e+07	1.0112e+07	5.0689e+06	5.47958e+06	4.6627e+06	1.52553e+07	2.21463e+07	8.73112e+06	8.06331e+06	1.38653e+07	3.38134e+06	3.75713e+06	7.35791e+06	4.50042e+06	1.45308e+07	1.23542e+07	1.34003e+07	5.56105e+06
P_P35579	P35579			MYH9	6.39122e+06	1.14314e+07	7.12196e+06	7.43992e+06	8.19025e+06	1.33506e+07	6.10898e+06	9.00969e+06	8.64325e+06	3.14991e+06	8.00092e+06	1.43523e+07	8.9934e+06	2.28883e+07	4.61896e+06	4.57035e+06	7.95747e+06	6.55237e+06	1.19997e+07	9.15925e+06	6.04186e+06	1.536e+07	1.31214e+07	7.74401e+06	4.86e+06	7.39423e+06	2.613e+06	5.91129e+06	5.95427e+06	1.16331e+07	8.76639e+06	1.62391e+07	2.3607e+07	6.65292e+06	1.75707e+07	9.33433e+06	3.67328e+06	1.13348e+07	7.99971e+06	6.53126e+06	6.38434e+06	5.82457e+06	7.33419e+06	4.56717e+06	5.78128e+06
P_P35749	P35749			MYH11	1.78869e+07	9.53634e+06	3.39207e+07	1.5261e+07	3.3543e+07	6.54856e+06	3.74609e+07	6.93042e+06	2.54932e+07	1.76001e+06	3.00448e+07	4.66626e+06	3.55126e+07	3.07213e+06	2.55562e+06	2.35196e+07	1.07416e+07	2.54475e+07	8.38592e+06	5.88713e+06	7.70003e+06	1.61456e+06	1.86119e+07	3.96614e+07	9.07008e+06	2.35779e+07	1.49662e+06	1.2396e+07	2.46612e+07	3.95249e+06	6.69356e+06	2.52842e+07	4.78108e+06	5.62094e+07	2.45383e+07	5.13581e+07	2.26706e+06	3.68103e+07	1.58827e+07	1.5545e+08	1.36144e+07	2.18962e+07	3.84521e+07	1.58069e+07	2.39478e+07
P_P21333	P21333			FLNA	1.64361e+07	1.05039e+07	2.98412e+07	1.62803e+07	1.20004e+07	1.2957e+07	5.7239e+07	5.63581e+06	1.39972e+07	2.72762e+06	2.49466e+07	5.09789e+06	3.03667e+07	2.71618e+06	7.13201e+06	4.18369e+07	1.33272e+07	3.08148e+07	1.30801e+07	4.87692e+06	4.1216e+06	3.643e+06	1.10021e+07	4.33902e+07	1.89137e+07	2.34818e+07	3.09584e+06	5.1107e+06	2.76676e+07	6.09185e+06	5.36863e+06	1.98342e+07	9.38428e+06	1.02685e+08	8.18249e+06	5.69267e+07	2.91653e+06	2.90186e+07	4.62232e+06	9.83436e+07	1.57254e+07	1.58001e+07	5.68306e+07	1.67727e+07	3.27261e+07
P_O15061	O15061			SYNM	1.72803e+07	7.19356e+06	1.18834e+07	3.58429e+06	3.07021e+07	4.49516e+06	1.87661e+07	2.90667e+06	1.97524e+07	93300.2	1.0973e+07	2.88168e+06	1.63762e+07	9.07157e+06	3.85539e+06	1.22289e+07	1.58294e+07	2.26164e+07	1.4301e+07	1.67914e+07	1.61607e+07	2.74859e+06	6.35835e+06	1.04905e+07	8.07812e+06	1.80413e+07	448289	1.71914e+07	2.47734e+07	1.0148e+07	8.83286e+07	7.6231e+06	4.27788e+06	3.70906e+07	1.17996e+07	2.58284e+07	1.46293e+07	1.33622e+07	5.2846e+06	2.32876e+07	1.23559e+07	2.39152e+07	2.01208e+07	4.91832e+07	4.15233e+07
P_P02788	P02788			LTF	2.73995e+06	3.4455e+06	1.65045e+07	3.7084e+06	1.79895e+06	854935	6.20391e+06	1.30573e+07	5.49948e+06	3.49524e+07	9.48157e+06	5.34647e+06	2.21091e+06	9.51514e+06	852045	9.35506e+06	7.0422e+06	3.43029e+06	629375	2.79684e+06	3.04613e+07	2.22471e+06	1.82763e+06	1.04861e+06	4.71182e+06	1.33539e+06	244299	4.24471e+06	6.65136e+06	3.22152e+06	5.75484e+06	3.25537e+06	2.30349e+06	2.19928e+06	6.95009e+06	5.87367e+06	2.16135e+06	5.96582e+06	2.90999e+06	1.63704e+06	1.79879e+07	4.89527e+06	7.41538e+06	1.13979e+06	1.31298e+06
P_P02768	P02768			ALB	3.88025e+06	3.27491e+06	2.98057e+06	1.21425e+06	1.20887e+07	1.91527e+06	3.70667e+07	2.15606e+06	4.28899e+06	4.18713e+06	5.38667e+06	2.31782e+06	5.07806e+06	2.84409e+06	1.51308e+06	2.32765e+06	3.46915e+06	3.92366e+06	4.17969e+06	4.66511e+06	4.20757e+06	2.08132e+06	2.98407e+06	6.70372e+06	1.09859e+07	4.89384e+06	3.18979e+07	1.24506e+07	5.28102e+06	1.83831e+06	2.52406e+06	4.25086e+06	2.10678e+06	6.90683e+06	3.9199e+06	3.74878e+06	1.01867e+07	4.80297e+06	2.32193e+06	6.37732e+06	4.10118e+06	5.50415e+06	4.37004e+06	5.78006e+06	5.94689e+06
P_Q09428	Q09428			ABCC8	870966	312197	1.4495e+06	475093	#N/A	#N/A	824643	7.48516e+06	#N/A	#N/A	#N/A	#N/A	#N/A	#N/A	#N/A	#N/A	#N/A	#N/A	#N/A	#N/A	#N/A	#N/A	#N/A	#N/A	#N/A	#N/A	#N/A	#N/A	#N/A	#N/A	#N/A	#N/A	#N/A	#N/A	#N/A	#N/A	#N/A	36107.6	1.13423e+07	#N/A	#N/A	#N/A	#N/A	24641.9	#N/A
P_P17661	P17661			DES	5.85715e+06	3.1565e+06	2.5807e+07	1.67297e+07	6.43475e+06	3.74179e+06	8.53567e+07	3.96441e+06	1.96886e+07	354585	1.97071e+07	807818	2.58941e+07	820144	1.42278e+06	2.19783e+07	2.02939e+06	1.14757e+07	1.29293e+06	1.96324e+06	920383	361501	4.58368e+06	2.02178e+07	9.16918e+06	1.37282e+07	306487	1.05727e+06	9.00044e+06	3.07852e+06	1.32997e+06	8.68413e+06	3.35357e+06	1.2114e+08	2.9557e+06	1.93102e+07	924952	1.55668e+07	1.02627e+07	1.5824e+08	9.48065e+06	1.42959e+07	1.70376e+07	5.82213e+06	1.34211e+07
P_P15924	P15924			DSP	3.06386e+06	4.15833e+06	1.4072e+06	1.56645e+06	2.81775e+06	4.3469e+06	1.45757e+06	1.87586e+06	1.2854e+06	1.21799e+07	1.14299e+06	1.10421e+06	2.78892e+06	4.79047e+06	6.9517e+06	2.47154e+06	4.50265e+06	2.07828e+06	1.77887e+06	4.15632e+06	2.79254e+06	992649	4.1119e+06	1.92869e+06	6.34475e+06	1.591e+06	1.08573e+06	2.7937e+06	2.39495e+06	4.77328e+06	2.26884e+06	1.99519e+06	2.12711e+06	5.41286e+06	3.92549e+06	2.01905e+06	4.70949e+06	1.12849e+06	4.47745e+06	2.47534e+06	2.31506e+06	6.14591e+06	2.88426e+06	3.0593e+06	2.03302e+06
P_P02743	P02743			APCS	6.19251e+06	1.74279e+06	5.90267e+06	2.12755e+06	1.83133e+07	3.19977e+06	2.95186e+07	3.19338e+06	4.6258e+06	382754	1.1973e+07	1.78309e+06	1.72402e+07	3.01379e+06	919929	8.24076e+06	1.15159e+07	2.09901e+06	499673	5.46418e+06	2.32152e+06	788923	6.1717e+06	1.38413e+07	5.97254e+06	1.70949e+07	801659	1.13188e+07	1.23149e+07	1.41448e+06	1.68282e+06	3.93692e+06	3.31843e+06	9.93883e+06	5.85615e+06	1.32555e+07	2.16033e+06	2.24714e+07	474747	1.95776e+07	1.51566e+07	6.70667e+06	3.76315e+06	2.62642e+06	4.323e+06
P_Q15149	Q15149			PLEC	3.62158e+06	4.2695e+06	4.44266e+06	4.64798e+06	3.49053e+06	3.63695e+06	6.92919e+06	2.26429e+06	3.66062e+06	2.40594e+06	3.75133e+06	3.66831e+06	4.62323e+06	3.5375e+06	5.29577e+06	5.39179e+06	5.98825e+06	4.20161e+06	4.32451e+06	3.38245e+06	2.50941e+06	3.09015e+06	4.90132e+06	5.31553e+06	4.03536e+06	3.81635e+06	2.35092e+06	2.75906e+06	4.62387e+06	3.24738e+06	3.41432e+06	6.07919e+06	3.75041e+06	9.67869e+06	3.49153e+06	5.60571e+06	2.64094e+06	4.14625e+06	2.6519e+06	7.60913e+06	4.44035e+06	3.45789e+06	4.77523e+06	3.31261e+06	4.58839e+06
P_P05164	P05164			MPO	1.05607e+06	874930	2.54171e+06	1.10189e+06	726817	529141	1.80868e+06	3.92308e+06	925179	1.57422e+07	6.58143e+06	1.82895e+06	708925	2.9093e+06	396723	1.98415e+06	3.22903e+06	1.06576e+06	272735	1.05094e+06	1.1055e+07	981189	649697	462641	2.37098e+06	829083	100262	1.60059e+06	1.41084e+06	1.37842e+06	1.47099e+06	1.00986e+06	896800	525114	3.15461e+06	922875	1.37206e+06	1.28523e+06	1.2351e+06	777545	8.34737e+06	1.65972e+06	998536	506150	384347
P_P35527	P35527			KRT9	4.74715e+06	3.20677e+06	729049	221872	3.49195e+06	1.13312e+06	997634	336738	598361	2.08429e+07	1.29929e+06	667585	2.87971e+06	3.4545e+06	2.21284e+06	2.85284e+06	7.92963e+06	2.18705e+06	843496	5.51303e+06	1.94372e+06	446403	898073	1.09616e+06	4.4795e+06	1.11806e+06	135102	4.11896e+06	2.91429e+06	1.43364e+06	1.55467e+06	1.32825e+06	3.18661e+06	5.99409e+06	2.60744e+06	2.05829e+06	3.53646e+06	1.12812e+06	1.18821e+06	2.50167e+06	1.00914e+06	4.0295e+06	3.79848e+06	4.42943e+06	1.46383e+06
P_P21796	P21796			VDAC1	1.36737e+06	2.67897e+06	2.26538e+06	7.90346e+06	921455	3.36866e+06	250251	3.63115e+06	4.94178e+06	1.18002e+06	2.71115e+06	3.20997e+06	1.60942e+06	3.84849e+06	1.72466e+06	1.37689e+06	1.24232e+06	2.14665e+06	2.04072e+06	1.49917e+06	2.57993e+06	2.52247e+06	4.47333e+06	1.52549e+06	2.51749e+06	2.74547e+06	1.06754e+06	1.49131e+06	1.57347e+06	4.32733e+06	1.02805e+06	3.16105e+06	3.33817e+06	852926	3.34594e+06	2.16432e+06	941843	1.35173e+06	2.4662e+06	869793	1.90164e+06	1.28832e+06	2.72476e+06	1.96654e+06	1.4291e+06
P_Q9Y6W5	Q9Y6W5			WASF2	8.49391e+06	4.72551e+06	3.86634e+06	1.60813e+06	1.10534e+07	1.1022e+06	5.02146e+06	810124	#N/A	#N/A	4.24865e+06	742213	6.0221e+06	1.26788e+06	#N/A	#N/A	#N/A	7.18457e+06	7.03215e+06	#N/A	#N/A	#N/A	#N/A	4.20643e+06	3.72222e+06	1.07645e+07	173891	#N/A	#N/A	#N/A	#N/A	#N/A	#N/A	#N/A	#N/A	1.01269e+07	8.34871e+06	3.88517e+06	1.72156e+06	1.56518e+06	3.69544e+06	1.26515e+07	7.19003e+06	2.71549e+07	#N/A
P_P81605	P81605			DCD	5.42906e+06	2.26347e+06	1.172e+06	897050	1.68781e+06	1.31501e+06	1.39137e+06	992322	1.11354e+06	1.21616e+07	826655	406567	856292	4.01168e+06	2.25272e+06	3.03676e+06	1.76183e+06	3.73159e+06	716401	2.07425e+06	1.89629e+06	156103	410366	919276	7.04992e+06	1.03862e+06	288948	7.15998e+06	3.27163e+06	547897	1.7909e+06	2.59492e+06	2.53344e+06	2.65238e+06	6.74279e+06	1.23682e+06	2.60379e+06	1.47384e+06	1.96833e+06	1.57359e+06	2.40073e+06	1.49497e+06	1.65068e+06	3.21115e+06	1.1603e+06
P_P10412	P10412			H1-4	2.94152e+06	2.71598e+06	5.56141e+06	2.5675e+07	647708	6.08398e+06	3.66988e+06	3.4641e+06	1.09341e+06	1.04623e+06	2.42887e+06	564635	6.31904e+06	195221	5.49199e+06	1.00067e+06	619996	2.37417e+06	354955	8.9713e+06	138986	1.85725e+07	2.24207e+06	2.06116e+06	557892	1.53515e+06	264902	1.63686e+06	2.50583e+06	2.25196e+06	4.89247e+06	2.16092e+06	4.74619e+07	4.84197e+06	245096	1.75333e+06	175821	2.26848e+06	68915.3	1.05964e+07	805668	1.163e+06	2.42118e+06	2.01181e+06	1.70027e+06
P_Q9Y6R7	Q9Y6R7			FCGBP	717259	8.16534e+06	2.05047e+06	724872	479423	554184	1.3303e+06	479612	457764	1.70828e+06	377651	256338	2.96383e+06	483845	356123	685398	1.22453e+06	1.19625e+06	5.66788e+06	517199	554380	166357	1.72316e+06	4.28378e+06	3.75516e+06	1.40578e+06	1.54494e+07	4.44394e+06	774379	1.88478e+06	613206	527662	483268	715211	744046	1.61995e+06	2.88893e+06	585729	597496	1.01922e+06	505961	558064	1.3483e+06	1.18366e+06	626541
P_P41238	P41238			APOBEC1	7.11452e+06	3.26294e+06	4.71336e+06	1.44031e+06	#N/A	#N/A	4.30679e+06	1.68794e+06	#N/A	#N/A	#N/A	#N/A	#N/A	#N/A	#N/A	#N/A	#N/A	#N/A	#N/A	#N/A	#N/A	#N/A	#N/A	#N/A	#N/A	#N/A	#N/A	#N/A	#N/A	#N/A	#N/A	#N/A	#N/A	#N/A	#N/A	#N/A	#N/A	5.04512e+06	3.58123e+06	#N/A	#N/A	#N/A	#N/A	1.52148e+07	#N/A
P_P10909	P10909			CLU	3.81043e+06	1.5777e+06	3.46117e+06	2.39602e+06	5.51907e+06	1.10931e+06	5.89408e+06	3.24395e+06	4.07344e+06	2.56038e+06	5.1113e+06	2.44134e+06	4.33986e+06	1.46058e+06	1.11752e+06	3.15224e+06	5.04512e+06	3.06278e+06	3.53077e+06	5.13471e+06	1.64095e+06	1.40933e+06	1.9764e+06	6.35096e+06	2.58418e+06	6.79565e+06	2.06063e+06	5.94161e+06	5.18794e+06	879008	1.28233e+06	2.54009e+06	3.94037e+06	3.82243e+06	3.30002e+06	5.20126e+06	2.28047e+06	4.73033e+06	2.13401e+06	5.64464e+06	4.15939e+06	4.30243e+06	3.2525e+06	1.69765e+06	2.65314e+06
P_P16401	P16401			H1-5	1.14365e+06	2.21099e+06	2.57545e+06	1.66179e+07	124789	9.58799e+06	383990	5.33625e+06	444773	1.2546e+06	582302	641381	1.73381e+06	236107	1.00499e+07	706972	390230	2.46664e+06	532772	7.1064e+06	85287	1.90378e+07	1.14832e+06	480275	545923	244805	302135	596478	811064	4.13975e+06	3.05979e+06	1.34965e+06	2.23072e+07	991293	100206	237508	287533	291027	838917	743582	352561	301720	758743	506559	162329
P_P51572	P51572			BCAP31	1.114e+06	2.38821e+06	1.7807e+06	2.90862e+06	1.20689e+06	3.26511e+06	825456	1.82933e+06	2.92281e+06	684793	1.53758e+06	3.49078e+06	1.04646e+06	4.25842e+06	1.06635e+06	706904	1.17325e+06	1.40663e+06	1.21422e+06	2.37903e+06	3.44028e+06	2.98206e+06	4.83811e+06	1.0813e+06	792334	1.39379e+06	354958	2.15651e+06	1.11917e+06	1.61173e+06	1.74016e+06	2.31285e+06	3.71029e+06	958738	4.65879e+06	1.13298e+06	607439	1.57907e+06	2.68045e+06	668370	2.34554e+06	1.15011e+06	1.1723e+06	1.43284e+06	973575
P_Q9P273	Q9P273			TENM3	1.10552e+06	2.10111e+06	3.57363e+06	948421	5.29089e+06	1.62315e+06	2.54604e+06	1.17397e+06	3.58087e+06	#N/A	2.6801e+06	1.34567e+06	4.61866e+06	4.33078e+06	448795	2.39672e+06	2.34067e+06	#N/A	#N/A	1.7906e+06	4.21423e+06	#N/A	1.29634e+06	#N/A	#N/A	#N/A	#N/A	3.50173e+06	4.53491e+06	2.35275e+06	4.89738e+06	2.08009e+06	245185	4.13942e+06	2.66667e+06	#N/A	#N/A	2.97128e+06	1.97305e+06	2.04503e+06	4.04342e+06	5.36821e+06	#N/A	4.85711e+06	4.48939e+06
P_P16402	P16402			H1-3	3.83949e+06	3.89759e+06	5.01522e+06	1.30942e+07	199300	4.73274e+06	1.45534e+06	2.43191e+06	1.18883e+06	2.87757e+06	3.12627e+06	526192	3.28263e+06	146546	3.84451e+06	926838	1.67144e+06	4.90578e+06	360084	3.61717e+07	94626.1	6.99667e+07	4.30061e+06	1.97182e+06	557216	1.01402e+06	110548	3.16742e+06	1.9169e+06	1.48564e+06	1.18194e+07	2.57596e+06	6.46847e+07	3.13556e+06	149926	801780	177627	1.56236e+06	755785	6.00727e+06	413765	675027	2.10823e+06	573400	301246
P_P20160	P20160			AZU1	400867	320065	784428	334831	149275	133915	973892	3.00858e+06	219142	1.52038e+07	1.63059e+06	716553	111195	1.37997e+06	218692	715139	1.34571e+06	454264	84608.6	158347	7.56746e+06	304656	291753	107885	1.39262e+06	166305	101616	475255	524945	740198	1.26698e+06	484651	509186	202120	1.00918e+06	348224	902143	218477	304532	245075	3.7007e+06	742412	329756	160001	78024.4
P_P02765	P02765			AHSG	159411	114738	106444	68731.7	193735	104046	298399	131205	212058	97346.5	133970	86068.8	150142	632248	201767	176656	274926	561965	485131	196949	234255	98515.3	126506	428315	3.41398e+06	453480	2.67156e+07	4.22454e+06	219650	179434	540006	210128	195211	214562	580192	348444	4.20929e+06	107885	217247	156237	243655	271353	455696	265115	385579
P_P25705	P25705			ATP5F1A	1.18394e+06	1.99381e+06	1.30852e+06	3.22265e+06	1.57147e+06	4.67588e+06	1.23781e+06	1.47804e+06	5.01425e+06	605448	1.73134e+06	2.92262e+06	1.13854e+06	2.46725e+06	1.14792e+06	667993	766631	1.38671e+06	2.72599e+06	1.48945e+06	744780	3.96002e+06	3.81375e+06	864153	1.3402e+06	1.45333e+06	1.88949e+06	1.02958e+06	1.03547e+06	2.2403e+06	991082	2.24026e+06	3.29098e+06	1.00196e+06	1.5203e+06	1.23219e+06	514510	1.11045e+06	1.9988e+06	1.27858e+06	617264	777287	1.42035e+06	1.86888e+06	1.59885e+06
P_Q9Y490	Q9Y490			TLN1	3.3691e+06	2.08047e+06	5.32903e+06	2.78957e+06	2.64859e+06	2.1069e+06	5.0634e+06	1.15655e+06	3.03234e+06	1.69259e+06	3.56393e+06	1.59484e+06	4.90657e+06	1.83356e+06	1.69491e+06	6.55829e+06	2.73697e+06	5.25801e+06	2.32595e+06	1.72512e+06	1.12964e+06	995894	1.96753e+06	7.68292e+06	2.99177e+06	4.04374e+06	808675	1.37997e+06	4.9022e+06	1.20217e+06	1.37265e+06	2.66936e+06	1.45319e+06	1.5929e+07	1.29153e+06	8.35234e+06	1.28428e+06	5.68672e+06	1.06476e+06	7.82011e+06	3.67455e+06	2.98724e+06	7.05107e+06	3.34208e+06	5.48078e+06
P_Q16891	Q16891			IMMT	1.5969e+06	1.81752e+06	2.10853e+06	2.95698e+06	1.50577e+06	2.27825e+06	1.4273e+06	1.58079e+06	5.57485e+06	632281	2.5092e+06	1.82367e+06	1.96286e+06	3.17812e+06	950352	979632	1.16061e+06	1.59239e+06	1.28528e+06	1.9803e+06	1.85001e+06	2.57343e+06	3.28519e+06	2.16781e+06	1.29022e+06	2.61719e+06	480220	1.73163e+06	1.46595e+06	2.04216e+06	1.4326e+06	1.79177e+06	2.83866e+06	1.12041e+06	4.57919e+06	1.92311e+06	606571	2.11907e+06	2.48774e+06	1.17168e+06	1.12082e+06	897139	2.36701e+06	2.00905e+06	2.10539e+06
P_P45880	P45880			VDAC2	1.75056e+06	1.75305e+06	2.66979e+06	4.58764e+06	1.45004e+06	1.60574e+06	1.30173e+06	1.76191e+06	3.94928e+06	1.79134e+06	3.51534e+06	1.79166e+06	2.59919e+06	1.88602e+06	1.33391e+06	1.671e+06	1.30572e+06	2.03518e+06	1.14743e+06	1.50361e+06	2.49096e+06	1.73746e+06	2.39863e+06	2.24187e+06	2.17795e+06	3.00581e+06	541969	1.99965e+06	1.62769e+06	2.20642e+06	1.15151e+06	1.92725e+06	2.90444e+06	888819	2.28611e+06	2.47755e+06	814890	1.96447e+06	1.69417e+06	1.21429e+06	1.55337e+06	1.82037e+06	2.86785e+06	2.08142e+06	1.89709e+06
P_P62701	P62701			RPS4X	1.54892e+06	1.9151e+06	2.17891e+06	2.49176e+06	884626	2.16189e+06	1.15146e+06	2.04092e+06	1.44706e+06	2.21025e+06	1.26024e+06	1.93865e+06	1.66385e+06	1.68413e+06	2.89636e+06	2.55986e+06	1.86989e+06	1.70951e+06	1.19019e+06	2.01733e+06	1.98634e+06	2.20599e+06	1.56162e+06	2.14154e+06	1.49225e+06	1.21159e+06	1.64786e+06	1.70188e+06	1.56421e+06	1.76808e+06	1.17895e+06	1.48677e+06	1.99776e+06	1.01727e+06	1.91642e+06	1.12116e+06	1.8121e+06	2.26484e+06	2.46754e+06	2.23734e+06	2.00927e+06	933691	1.34638e+06	857499	1.40634e+06
P_P82979	P82979			SARNP	702817	361626	877146	6.14491e+06	#N/A	#N/A	102141	811531	#N/A	#N/A	#N/A	#N/A	#N/A	#N/A	#N/A	#N/A	#N/A	#N/A	#N/A	#N/A	#N/A	#N/A	#N/A	#N/A	#N/A	#N/A	#N/A	#N/A	#N/A	#N/A	#N/A	#N/A	#N/A	#N/A	#N/A	#N/A	#N/A	334185	138542	#N/A	#N/A	#N/A	#N/A	220717	#N/A
P_P02545	P02545			LMNA	1.18569e+06	1.55533e+06	1.97357e+06	5.66046e+06	2.01403e+06	4.362e+06	3.00596e+06	1.34275e+06	1.41629e+06	1.39388e+06	1.89232e+06	1.10065e+06	2.48987e+06	1.36119e+06	1.7507e+06	3.99163e+06	1.75466e+06	1.86969e+06	2.12501e+06	2.21219e+06	798756	1.5115e+06	1.29693e+06	4.0527e+06	1.94276e+06	3.21626e+06	1.3469e+06	1.19648e+06	1.47217e+06	1.23177e+06	1.43448e+06	2.74441e+06	1.90068e+06	4.58157e+06	1.10114e+06	4.49747e+06	1.08911e+06	2.73017e+06	881431	5.05748e+06	1.334e+06	1.4917e+06	3.93226e+06	1.85976e+06	3.4198e+06
P_Q96B67	Q96B67			ARRDC3	2.77805e+06	2.01033e+06	1.54759e+06	503592	#N/A	#N/A	1.70593e+06	463901	3.7082e+06	654982	#N/A	#N/A	#N/A	#N/A	354406	2.53096e+06	2.41546e+06	1.36961e+06	1.72604e+06	1.22794e+06	3.61095e+06	212141	1.03918e+06	3.96151e+06	1.86651e+06	4.90072e+06	126338	1.73327e+06	3.40816e+06	2.35599e+06	7.02684e+06	1.67974e+06	489484	3.12005e+06	1.73169e+06	2.38058e+06	4.13259e+06	1.22257e+06	1.12501e+06	#N/A	#N/A	#N/A	2.2462e+06	6.462e+06	5.9162e+06
P_P04406	P04406			GAPDH	1.47016e+06	1.29496e+06	1.57511e+06	1.71136e+06	1.46506e+06	1.06776e+06	2.97319e+06	1.23891e+06	1.34444e+06	2.51783e+06	1.2133e+06	1.16288e+06	1.44161e+06	1.0959e+06	2.93807e+06	906322	1.46578e+06	1.68038e+06	3.06193e+06	2.09302e+06	790146	3.93912e+06	949161	1.04253e+06	2.15611e+06	1.22811e+06	6.60472e+06	1.40602e+06	919438	1.48876e+06	1.05181e+06	1.33066e+06	1.31186e+06	1.44904e+06	903490	695294	1.3203e+06	865632	1.1225e+06	2.50659e+06	692480	1.5827e+06	1.10633e+06	1.23906e+06	740685
P_P04843	P04843			RPN1	911295	2.23701e+06	1.62916e+06	2.81229e+06	772722	1.93153e+06	695790	1.8992e+06	2.03084e+06	540363	1.20981e+06	2.53082e+06	807871	2.79851e+06	897236	461018	704973	1.07275e+06	1.41023e+06	848580	1.73561e+06	2.18958e+06	2.32362e+06	496348	519011	979916	1.37855e+06	874124	793326	2.1092e+06	845350	1.68589e+06	1.77952e+06	478431	1.62725e+06	781262	467687	1.13894e+06	1.91371e+06	547726	939586	1.28421e+06	936008	1.1225e+06	825556
P_P12724	P12724			RNASE3	2.5506e+06	1.34452e+06	1.74763e+06	960616	1.75284e+06	702722	676072	503452	2.42653e+06	1.71824e+06	4.96703e+06	1.2384e+06	1.74691e+06	4.40408e+06	263784	4.76001e+06	1.46409e+06	3.22121e+06	878407	464438	2.49522e+06	168301	1.44368e+06	6.42678e+06	4.54731e+06	3.34575e+06	71550.4	531914	1.8667e+06	1.34555e+06	542209	1.06028e+06	326441	1.29105e+06	1.40852e+06	1.9496e+06	818259	3.66158e+06	628261	666829	3.64512e+06	3.80628e+06	1.92619e+06	1.25891e+06	847919
P_P61626	P61626			LYZ	733061	1.17442e+06	1.84485e+06	3.30928e+06	741805	382477	514349	422842	546142	8.02915e+06	1.14595e+06	1.25985e+06	1.31325e+06	1.21256e+06	482813	1.81139e+06	1.60777e+06	590234	490299	444297	1.66595e+06	153408	937803	1.35061e+06	1.38627e+06	544798	573855	1.32458e+06	2.07648e+06	736371	746587	477110	438849	905039	2.20796e+06	693368	1.08156e+06	1.14894e+06	427782	832594	1.48849e+06	946806	429151	763698	352214
P_P15880	P15880			RPS2	1.78271e+06	1.45805e+06	2.5096e+06	2.51432e+06	1.18072e+06	1.45661e+06	1.10788e+06	1.40712e+06	1.65054e+06	1.9847e+06	1.82507e+06	1.47004e+06	2.36035e+06	931656	2.23429e+06	2.31568e+06	1.19983e+06	2.09171e+06	1.01401e+06	1.16572e+06	2.14263e+06	1.43044e+06	1.0875e+06	2.10348e+06	1.54048e+06	1.9349e+06	1.43972e+06	1.9536e+06	1.89848e+06	1.07816e+06	1.04155e+06	1.43624e+06	1.84034e+06	1.14565e+06	1.093e+06	1.62532e+06	1.5655e+06	2.40837e+06	1.59708e+06	1.61227e+06	1.82241e+06	1.85439e+06	1.5205e+06	1.54559e+06	2.02737e+06
P_Q14315	Q14315			FLNC	1.93383e+06	1.59117e+06	5.68828e+06	2.79175e+06	1.60019e+06	1.74352e+06	1.32241e+07	1.39826e+06	2.25145e+06	770755	3.04847e+06	776802	3.85113e+06	707979	560926	4.71503e+06	1.34513e+06	3.28032e+06	1.70067e+06	721887	894268	347634	1.37555e+06	4.04056e+06	2.57743e+06	2.1776e+06	496139	525136	2.93649e+06	797837	811681	2.16269e+06	868770	1.10799e+07	1.29866e+06	3.65458e+06	1.31659e+06	3.30727e+06	2.20681e+06	1.18081e+07	2.06721e+06	2.60426e+06	4.29146e+06	2.39503e+06	3.72813e+06
P_P01024	P01024			C3	2.12348e+06	1.26968e+06	1.74166e+06	907157	1.59563e+06	927984	4.91058e+06	1.10959e+06	1.09136e+06	920492	2.01032e+06	1.36139e+06	2.34023e+06	796133	615088	1.70891e+06	3.599e+06	1.41293e+06	2.13487e+06	2.64405e+06	1.44429e+06	1.15614e+06	1.18696e+06	3.39174e+06	2.04074e+06	1.46578e+06	2.45188e+06	2.1011e+06	1.51308e+06	860838	1.0799e+06	1.04806e+06	841277	1.99899e+06	1.13702e+06	2.02895e+06	1.34986e+06	1.98691e+06	831884	3.10087e+06	2.50805e+06	1.06102e+06	1.66463e+06	1.20907e+06	2.18569e+06
P_Q00325	Q00325			SLC25A3	644615	1.18958e+06	916375	2.50905e+06	584190	1.52615e+06	516573	2.0893e+06	3.82266e+06	132657	1.1674e+06	1.6426e+06	603876	2.23777e+06	840729	587543	843496	867440	913099	1.1708e+06	1.78567e+06	1.94613e+06	2.32039e+06	462522	660235	918358	983612	1.05245e+06	911052	1.65936e+06	737300	1.67411e+06	2.04463e+06	710963	1.97194e+06	920775	287065	807341	1.97994e+06	457915	1.06985e+06	355455	1.0075e+06	1.12381e+06	810817
P_P16104	P16104			H2AX	3.00886e+06	3.03226e+06	3.16307e+06	5.92604e+06	2.22092e+06	2.00417e+06	2.49289e+06	1.28696e+06	2.56532e+06	1.84158e+06	2.8792e+06	887708	4.39283e+06	1.02509e+06	2.28205e+06	2.06414e+06	1.71889e+06	2.9296e+06	1.17214e+06	6.25029e+06	161300	8.67877e+06	2.69143e+06	5.30455e+06	1.16377e+06	4.19946e+06	192630	5.01055e+06	1.72412e+06	1.17467e+06	1.98655e+06	1.19215e+06	1.74507e+07	1.59051e+06	708313	3.23347e+06	84855.6	3.35765e+06	499773	3.40995e+06	646966	1.85861e+06	2.05583e+06	1.95243e+06	2.72915e+06
P_Q99623	Q99623			PHB2	730445	1.27675e+06	685512	2.30678e+06	557458	1.98861e+06	466701	1.57573e+06	1.25193e+06	255033	827568	1.7109e+06	428182	2.28076e+06	722502	444030	633293	801235	1.01154e+06	1.22273e+06	1.28008e+06	2.88054e+06	2.35934e+06	555078	731946	628846	869791	1.47538e+06	741864	1.37617e+06	924668	1.87433e+06	2.82921e+06	724762	1.79178e+06	709788	409409	740754	2.60952e+06	493035	947353	370315	569072	725092	348616
P_P18206	P18206			VCL	2.45369e+06	1.33524e+06	4.54928e+06	2.89089e+06	2.33431e+06	1.2762e+06	3.15804e+06	807444	2.95584e+06	792182	4.1222e+06	1.09869e+06	4.7084e+06	740217	1.15836e+06	7.31459e+06	2.31106e+06	4.84929e+06	1.29149e+06	939623	739577	375580	1.40385e+06	7.0615e+06	2.16141e+06	5.20739e+06	633919	979501	4.42341e+06	1.01036e+06	1.0238e+06	2.72766e+06	1.16401e+06	1.71925e+07	1.16342e+06	9.19367e+06	962337	5.48758e+06	715039	6.00869e+06	2.46022e+06	1.96514e+06	8.39427e+06	2.83634e+06	5.7582e+06
P_Q9ULS5	Q9ULS5			TMCC3	2.313e+06	2.65915e+06	1.10829e+06	621648	2.34103e+06	779343	612196	733441	1.87784e+06	820704	1.46139e+06	872081	1.90182e+06	1.3448e+06	#N/A	#N/A	#N/A	#N/A	#N/A	996461	3.03944e+06	245263	910533	#N/A	#N/A	#N/A	#N/A	#N/A	#N/A	#N/A	2.05329e+06	1.03462e+06	#N/A	#N/A	#N/A	#N/A	#N/A	1.16351e+06	1.58493e+06	836286	2.21405e+06	3.29369e+06	#N/A	3.93123e+06	2.35724e+06
P_Q96CT2	Q96CT2			KLHL29	#N/A	#N/A	#N/A	#N/A	#N/A	#N/A	#N/A	#N/A	#N/A	#N/A	#N/A	#N/A	#N/A	#N/A	#N/A	#N/A	#N/A	2.83936e+06	1.58956e+06	#N/A	#N/A	#N/A	#N/A	1.52197e+06	1.59567e+06	3.31097e+06	38684	#N/A	#N/A	#N/A	#N/A	#N/A	#N/A	#N/A	#N/A	5.65879e+06	2.25078e+06	#N/A	#N/A	#N/A	#N/A	#N/A	4.33539e+06	#N/A	#N/A
P_P40939	P40939			HADHA	711657	1.08071e+06	764916	1.59502e+06	973168	1.91935e+06	1.86391e+06	981415	1.74317e+06	314348	922475	1.74403e+06	814533	1.66751e+06	683902	465476	507172	762839	1.46077e+06	904235	606885	1.71435e+06	2.2959e+06	746619	918588	859512	1.20567e+06	783061	630045	1.50948e+06	857259	1.43185e+06	1.58897e+06	809707	2.2517e+06	1.19882e+06	601164	1.40518e+06	1.46396e+06	1.71657e+06	648708	534776	794868	992376	858333
P_Q00839	Q00839			HNRNPU	1.21732e+06	1.15393e+06	1.51362e+06	1.45533e+06	715172	1.89356e+06	856186	2.69774e+06	731318	884662	965402	1.07267e+06	1.24534e+06	733881	3.19759e+06	1.8014e+06	889931	1.59181e+06	1.08894e+06	1.32593e+06	631441	1.7221e+06	775316	1.31168e+06	1.15665e+06	843560	3.00282e+06	1.18255e+06	1.21652e+06	1.44836e+06	848090	1.05085e+06	2.11261e+06	1.05013e+06	768963	901956	932078	1.77875e+06	1.48681e+06	1.21666e+06	1.04169e+06	632447	1.06663e+06	655866	1.05187e+06
P_P23396	P23396			RPS3	865781	1.21e+06	1.35404e+06	1.35215e+06	670237	1.46653e+06	1.19851e+06	1.30966e+06	849458	702357	885718	1.32112e+06	834567	1.19292e+06	1.77782e+06	1.23727e+06	1.38743e+06	885669	1.18101e+06	1.41628e+06	1.03501e+06	1.35567e+06	1.02961e+06	1.14954e+06	1.02841e+06	607302	2.11575e+06	1.85485e+06	975415	1.12049e+06	832009	982310	2.01809e+06	741590	929333	725430	804656	1.54853e+06	1.3722e+06	990232	1.43507e+06	603230	581310	713888	649893
P_P05556	P05556			ITGB1	731136	928608	1.52617e+06	1.86868e+06	832023	799227	1.5502e+06	1.77124e+06	1.31889e+06	291601	1.17148e+06	781940	1.18912e+06	1.31882e+06	369654	675813	809972	688995	902763	486791	2.43881e+06	588677	2.01916e+06	965829	550770	994298	179368	788491	1.06581e+06	919868	859603	2.06718e+06	564407	2.1595e+06	1.94255e+06	1.18109e+06	333803	1.35773e+06	1.56736e+06	2.57821e+06	1.45592e+06	855862	701577	810715	718135
P_Q01995	Q01995			TAGLN	2.38225e+06	1.30377e+06	3.92368e+06	1.42134e+06	1.50805e+06	1.38584e+06	1.24297e+07	1.29921e+06	1.56668e+06	338824	2.35961e+06	841799	4.28377e+06	271727	1.0289e+06	5.74665e+06	1.95286e+06	4.4607e+06	1.09646e+06	425125	511173	221156	1.07053e+06	3.81628e+06	1.86181e+06	2.6434e+06	362204	619646	3.136e+06	680203	412139	2.08538e+06	1.43508e+06	1.50076e+07	1.24121e+06	7.23094e+06	517267	3.50293e+06	1.2968e+06	7.5724e+07	2.7646e+06	3.10516e+06	6.66735e+06	1.83196e+06	3.40623e+06
P_P27824	P27824			CANX	299737	939356	386329	1.28008e+06	256883	2.06503e+06	235629	1.04713e+06	697244	237015	261277	1.94947e+06	226245	2.1179e+06	634059	208805	463073	416082	1.12744e+06	500161	940708	1.19097e+06	1.57047e+06	199108	507134	342964	1.23687e+06	534175	411442	1.57603e+06	628381	1.38369e+06	751905	345616	1.30357e+06	283574	622661	350082	842128	336012	578144	256038	323997	417670	318045
P_Q03135	Q03135			CAV1	2.16926e+06	1.02207e+06	4.10091e+06	2.45888e+06	2.32018e+06	608954	1.28817e+06	1.28636e+06	3.43793e+06	968193	4.5719e+06	750645	3.07944e+06	1.13164e+06	454292	2.55829e+06	1.07455e+06	3.02654e+06	533140	2.08462e+06	2.124e+06	1.00976e+06	1.96623e+06	3.56413e+06	867807	4.54015e+06	226010	2.66321e+06	2.06385e+06	731606	1.64483e+06	1.76296e+06	1.01703e+06	4.04862e+06	1.22904e+06	4.00777e+06	455171	2.79181e+06	1.15964e+06	3.65435e+06	1.06135e+06	2.09392e+06	3.85604e+06	1.37061e+06	2.207e+06
P_P08670	P08670			VIM	1.6173e+06	1.37155e+06	3.00085e+06	2.92736e+06	2.00606e+06	1.59566e+06	4.3253e+06	870364	4.48401e+06	472993	7.24181e+06	878899	4.68472e+06	828239	927956	3.41238e+06	1.52224e+06	2.29479e+06	971365	2.39401e+06	587145	2.13939e+06	1.47242e+06	4.21393e+06	1.44451e+06	4.30678e+06	484154	861711	2.04626e+06	692564	1.17468e+06	1.78993e+06	4.09586e+06	4.29235e+06	610012	4.17488e+06	688189	2.55972e+06	955257	3.88241e+06	1.19598e+06	1.8995e+06	3.11682e+06	1.51232e+06	3.07194e+06
P_Q5T1A1	Q5T1A1			DCST2	1.10396e+06	441511	2.20609e+06	1.42112e+06	881498	150344	867180	396796	1.05117e+06	9.27559e+06	1.08902e+06	337032	898780	332655	247447	2.60795e+06	1.15921e+06	#N/A	#N/A	459413	923551	900333	513232	#N/A	#N/A	#N/A	#N/A	1.86957e+06	671336	190966	650986	706020	792091	89424	130545	#N/A	#N/A	376953	136684	1.34882e+06	531146	1.00408e+06	#N/A	315763	651536
P_P61978	P61978			HNRNPK	1.94768e+06	1.35894e+06	1.1967e+06	869627	619858	1.29177e+06	696169	1.3845e+06	490168	868501	784190	1.34673e+06	730144	717159	1.26657e+06	2.1865e+06	1.46535e+06	1.88223e+06	529883	1.09354e+06	561281	715360	627094	1.72208e+06	969705	1.26927e+06	1.46856e+06	1.23358e+06	1.26432e+06	893679	361175	1.26309e+06	814960	936973	744481	1.00543e+06	1.19941e+06	1.53337e+06	1.26462e+06	768285	1.2434e+06	1.0055e+06	1.26357e+06	791626	995645
P_P68871	P68871			HBB	294464	136951	258529	105472	1.08847e+06	248420	2.16912e+06	638789	173337	7.39002e+06	255470	861977	160814	728047	149722	225086	248947	134519	59111.9	246930	435891	139781	95409.6	55358.6	88096.3	105116	34084.9	606605	207097	146157	240322	196516	190178	169564	258514	39066.1	6.41233e+06	233632	1.59048e+06	299567	209391	237948	61096.8	164429	139068
P_P16403	P16403			H1-2	933316	843110	1.1642e+06	1.0131e+07	281261	2.93873e+06	1.41512e+06	1.48538e+06	527729	358745	707554	226734	2.06768e+06	42279	3.22339e+06	295049	76556.4	777799	151397	1.67465e+06	297081	4.90229e+06	564743	913354	223343	513592	129857	342121	759354	1.21825e+06	1.36211e+06	571274	2.05165e+07	2.68896e+06	10684.1	1.14708e+06	85883.5	682420	107765	4.45787e+06	293198	484250	866037	303363	1.01535e+06
P_P35580	P35580			MYH10	611096	790950	688397	694016	1.40988e+06	646185	895845	1.54405e+06	675720	368581	602252	1.16919e+06	799342	1.28272e+06	430219	469700	1.63348e+06	625208	1.26233e+06	592507	768374	597482	944040	790059	511719	666783	252564	538330	584994	792013	662071	2.11817e+06	719263	1.28932e+06	2.01573e+06	2.08275e+06	515753	756532	641359	1.05096e+06	536996	498176	1.45739e+06	656263	539218
P_P10809	P10809			HSPD1	358762	906498	303084	1.07078e+06	587774	1.10321e+06	356014	509801	813981	497855	569948	1.5179e+06	402635	1.6342e+06	645502	325709	300354	385631	1.39037e+06	581647	305461	829476	1.12966e+06	372146	675967	693185	1.33657e+06	541842	353339	2.12155e+06	458544	1.40534e+06	405019	688143	746209	373841	680044	541499	754827	585946	366621	402157	523043	446616	490573
P_Q12756	Q12756			KIF1A	2.25056e+06	1.34153e+06	3.38752e+06	2.13061e+06	#N/A	#N/A	1.23926e+06	1.06132e+06	#N/A	#N/A	#N/A	#N/A	#N/A	#N/A	#N/A	#N/A	#N/A	2.67518e+06	459676	#N/A	#N/A	#N/A	#N/A	4.04345e+06	1.18899e+06	3.86399e+06	74175.4	#N/A	#N/A	#N/A	#N/A	#N/A	#N/A	#N/A	#N/A	3.9933e+06	607500	2.69458e+06	813183	#N/A	#N/A	#N/A	2.98564e+06	1.07899e+06	#N/A
P_Q9NX63	Q9NX63			CHCHD3	664718	863305	944196	1.44809e+06	697298	992632	566794	908946	2.26494e+06	391648	1.17166e+06	896306	761303	1.75153e+06	369021	434956	651758	607916	591615	895945	1.19722e+06	1.02013e+06	1.67885e+06	770801	466662	1.00241e+06	249358	779810	734359	983357	697050	1.07703e+06	1.0212e+06	756792	1.80549e+06	666742	308299	795682	1.0676e+06	381334	778799	483549	878933	889509	779313
P_Q07065	Q07065			CKAP4	656954	955777	1.04918e+06	1.7713e+06	663949	855061	709890	1.40754e+06	1.82046e+06	379175	960533	955991	929959	1.47227e+06	785351	446594	853553	598342	891972	531460	614135	388908	1.32982e+06	781302	513407	984107	768060	504214	603211	1.23328e+06	645712	870004	591512	399681	1.20776e+06	838920	499190	1.26859e+06	939747	682193	545416	615586	1.06792e+06	1.09401e+06	841793
P_Q14204	Q14204			DYNC1H1	915075	964538	1.07349e+06	1.09953e+06	1.20473e+06	958578	1.4764e+06	819163	1.08761e+06	418419	1.07333e+06	963435	1.23638e+06	955934	1.15803e+06	915276	914322	910073	1.30583e+06	859142	553667	950756	956236	1.25247e+06	863825	1.05522e+06	1.48234e+06	896733	933661	1.30972e+06	835811	1.12681e+06	1.4251e+06	1.30043e+06	853138	1.25842e+06	765209	1.25437e+06	769811	2.00071e+06	735929	872584	1.11797e+06	954811	1.10474e+06
P_P22695	P22695			UQCRC2	538206	1.06445e+06	558762	1.43623e+06	431091	929400	334732	1.09233e+06	3.10012e+06	146277	868517	995276	385618	1.46082e+06	439432	225326	313001	599499	814687	779581	914807	1.73798e+06	2.06014e+06	182025	511166	559470	579219	560278	518083	1.03252e+06	449552	1.10073e+06	1.24e+06	301252	1.31455e+06	473682	238254	486082	1.24495e+06	382567	532557	259963	507912	759408	597976
P_P62249	P62249			RPS16	860659	972359	1.05942e+06	1.17448e+06	406470	1.03627e+06	666711	1.0532e+06	703506	902516	596553	818608	693567	669551	1.21897e+06	1.07938e+06	863288	982493	665934	887379	759294	1.04237e+06	640982	863414	886285	577631	1.1448e+06	1.16516e+06	710021	888906	575001	844987	1.34857e+06	699162	1.02658e+06	585615	963970	899156	1.06273e+06	713268	875500	519882	593194	589791	613303
P_P08174	P08174			CD55	510149	365405	826778	296115	2.04838e+06	439032	865794	460107	1.45468e+06	311532	738578	664692	1.63337e+06	625371	333935	568338	2.22623e+06	710150	2.1336e+06	706469	2.52805e+06	560422	510953	1.47489e+06	835491	947024	261794	1.22422e+06	1.01838e+06	1.38124e+06	459587	398187	471012	795833	886017	1.4911e+06	931351	1.02422e+06	1.10855e+06	739855	880131	850580	566893	1.37728e+06	1.34152e+06
P_Q7Z406	Q7Z406			MYH14	313341	711951	304809	944751	407092	1.62033e+06	320943	736080	386685	217853	292941	507112	578289	1.42762e+06	1.63886e+06	383404	552158	272493	658075	305772	510492	246295	2.03249e+06	532622	1.10955e+06	349402	331072	617869	525342	1.0741e+06	711218	1.02584e+06	663917	501005	1.77021e+06	309477	495803	279739	605191	266239	635712	345742	292072	415071	326772
P_P15088	P15088			CPA3	811836	358957	1.57998e+06	153125	4.69728e+06	132145	2.01702e+06	211437	3.02976e+06	310543	2.164e+06	453448	3.13245e+06	2.12425e+06	476362	1.4195e+06	3.2363e+06	723180	392979	2.38883e+06	1.5975e+06	999800	1.37107e+06	2.50345e+06	387980	1.67372e+06	153891	3.58252e+06	627979	244848	1.80829e+06	427852	1.66284e+06	2.62876e+06	2.18504e+06	2.36311e+06	302387	6.0538e+06	914430	2.27911e+06	1.8825e+06	2.00882e+06	2.47428e+06	2.44524e+06	2.06876e+06
P_P13073	P13073			COX4I1	692908	879042	684491	721026	370344	826934	313210	882399	3.81702e+06	103650	1.18835e+06	951997	434888	1.79896e+06	346614	553734	531597	651969	792321	935663	774600	1.52146e+06	1.68477e+06	212581	564300	942578	217454	876554	621543	1.15091e+06	459576	1.14274e+06	1.46857e+06	536590	1.48169e+06	624962	305417	534849	939652	232466	685380	239090	819688	1.07603e+06	727517
P_P49411	P49411			TUFM	1.18191e+06	822841	725908	977668	942013	1.29092e+06	423330	705289	2.14052e+06	884932	1.61067e+06	951352	782675	1.00797e+06	1.47208e+06	1.08994e+06	609362	691294	851026	850357	658769	850908	1.15975e+06	567524	747523	1.30738e+06	493500	446541	579737	1.00375e+06	1.71937e+06	1.4085e+06	610728	548463	1.00651e+06	798964	320257	1.1721e+06	1.05995e+06	594509	403355	538595	2.39017e+06	1.55219e+06	2.88033e+06
P_Q05682	Q05682			CALD1	1.19353e+06	922523	2.39889e+06	1.25999e+06	796483	934584	4.20453e+06	775644	951077	314814	1.10594e+06	618413	1.6627e+06	420770	1.21088e+06	2.55129e+06	2.01415e+06	1.8558e+06	1.40324e+06	598238	384229	327933	673157	2.38093e+06	1.02556e+06	1.35562e+06	370692	777969	1.80075e+06	538334	444667	1.3764e+06	915636	5.72287e+06	734320	3.3812e+06	442059	1.68941e+06	539157	3.53734e+06	1.17531e+06	762880	4.06713e+06	900611	1.91658e+06
P_P51911	P51911			CNN1	975096	611394	2.30889e+06	1.15366e+06	593310	832070	6.7256e+06	1.16894e+06	997984	11995.3	940804	343811	1.83471e+06	142268	453924	2.50504e+06	1.91008e+06	1.42926e+06	895189	167722	305431	54376.6	435554	1.72251e+06	1.52003e+06	704375	164484	422146	1.99977e+06	417008	330925	1.16479e+06	228838	7.72754e+06	978361	2.31035e+06	295160	1.23165e+06	1.59916e+06	1.73541e+07	1.73368e+06	741776	2.54991e+06	835071	1.71354e+06
P_Q09666	Q09666			AHNAK	1.31308e+06	934380	1.53555e+06	1.17199e+06	871254	1.02829e+06	1.57847e+06	623529	959516	943688	1.30197e+06	641286	1.75992e+06	625107	694519	2.73225e+06	867467	1.91386e+06	825479	1.03573e+06	599001	541392	1.08479e+06	2.67836e+06	1.15956e+06	1.50081e+06	491756	611914	1.96332e+06	599881	701847	1.13614e+06	1.19586e+06	6.8114e+06	689795	3.61148e+06	620030	1.99103e+06	613814	2.47205e+06	982405	1.12361e+06	3.15316e+06	1.17607e+06	2.26292e+06
P_P21926	P21926			CD9	169637	494836	301596	766722	209349	602978	103548	818814	388193	117683	271696	545996	231343	1.1782e+06	183118	146837	515343	260499	1.02848e+06	95129.4	867552	166953	1.38448e+06	152063	478894	236983	2.13127e+06	795040	391009	919716	127364	1.24863e+06	149176	556666	858683	213010	380159	408755	525833	215430	466510	178781	152300	198720	56798.2
P_Q9Y277	Q9Y277			VDAC3	625982	808279	1.229e+06	1.08846e+06	534240	627540	534355	838970	1.07575e+06	592651	1.23274e+06	720651	933214	1.04793e+06	498871	665860	557213	796604	511563	703360	1.31387e+06	824617	1.12932e+06	909999	750395	955856	116448	794177	588571	570671	451482	843090	1.33803e+06	624298	1.59739e+06	834483	181929	871194	1.18822e+06	558950	774146	627360	894772	528430	473007
P_Q9NZM1	Q9NZM1			MYOF	356353	719712	488708	891187	328145	577332	431111	952469	517229	454637	442005	796518	420768	1.43045e+06	458684	388495	650996	440502	1.01304e+06	290512	1.00647e+06	235316	1.13914e+06	344158	374497	421198	263832	319192	477542	956525	558176	1.3656e+06	265000	423851	1.13115e+06	374782	383843	356732	517391	513278	606302	405179	344196	383051	353381
P_Q9UJ55	Q9UJ55			MAGEL2	1.10258e+06	697755	1.25035e+06	428464	588477	541847	2.53084e+06	2.20787e+06	#N/A	#N/A	462185	500021	765053	427939	#N/A	#N/A	#N/A	#N/A	#N/A	#N/A	#N/A	#N/A	#N/A	#N/A	#N/A	#N/A	#N/A	#N/A	#N/A	#N/A	#N/A	#N/A	#N/A	#N/A	#N/A	#N/A	#N/A	708054	981805	1.35952e+06	626502	588726	#N/A	292526	#N/A
P_O75947	O75947			ATP5PD	327786	642518	215868	816583	195104	1.16507e+06	238884	724582	1.9537e+06	236194	378034	1.1435e+06	201057	1.42408e+06	210358	160880	226526	329908	675331	437994	970392	627494	1.37067e+06	117290	403903	344838	215742	356053	358370	1.04063e+06	207013	1.05665e+06	922404	250004	1.33211e+06	194122	209297	272035	1.03148e+06	227082	454804	133868	271637	515460	264667
P_O43896	O43896			KIF1C	895754	961289	519023	232046	#N/A	#N/A	436143	309230	#N/A	#N/A	#N/A	#N/A	#N/A	#N/A	171560	1.00612e+06	1.26427e+06	#N/A	#N/A	#N/A	#N/A	#N/A	#N/A	#N/A	#N/A	#N/A	#N/A	299162	1.33302e+06	899231	#N/A	#N/A	20406.5	581348	925322	#N/A	#N/A	506026	872886	#N/A	#N/A	#N/A	#N/A	1.33733e+06	#N/A
P_O75367	O75367			MACROH2A1	726568	1.00698e+06	1.04245e+06	4.06289e+06	1.14943e+06	1.44577e+06	943734	722786	1.25742e+06	334940	1.41648e+06	436023	1.97241e+06	642155	1.54464e+06	704636	570797	787225	539125	2.11344e+06	157547	2.14833e+06	1.66716e+06	1.69063e+06	525718	1.80278e+06	293015	995779	1.02774e+06	584606	639467	539603	4.01504e+06	612840	388159	1.04809e+06	220268	1.30568e+06	175778	1.68719e+06	396238	835270	905285	735921	1.41919e+06
P_Q6UX06	Q6UX06			OLFM4	42836.9	99417	190146	1.53838e+06	70765.7	216585	44223.1	397806	73475.3	300487	94365.4	536888	345088	1.148e+06	322192	46245.5	3.14705e+06	39729.7	76366.8	79327.5	686471	59609.7	434709	285985	1.29779e+06	29005.1	28976.7	173317	149906	84678	50166.6	73913.6	14851	34766.6	3.76316e+06	33385.3	131546	59964.9	256359	80045	268154	109261	47529.2	58966.4	60877.1
P_P07305	P07305			H1-0	394879	901718	1.7646e+06	5.22993e+06	361636	2.40196e+06	1.87073e+06	1.08095e+06	326067	328347	249485	172861	1.11572e+06	482160	835766	394453	506072	413992	389123	723877	142607	946783	334661	857123	208895	397274	113240	565881	635389	434746	558677	843804	3.04432e+06	2.66714e+06	243723	729370	92326	698159	308459	7.21036e+06	241918	418777	476709	558459	557483
P_P32969	P32969			RPL9	492078	824712	964449	1.10326e+06	445019	875470	710383	943049	752001	457373	631694	606077	713288	745113	963558	814024	701849	579844	569408	731227	641179	685525	573360	706579	589580	422170	907009	807553	527062	863492	518998	650435	1.02417e+06	511521	831147	498705	392773	873979	820926	601614	835648	380986	426643	459248	566185
P_P04792	P04792			HSPB1	764890	555989	1.28866e+06	1.08409e+06	580721	1.03708e+06	2.68784e+06	802232	571590	456769	993141	642300	1.16523e+06	326362	985780	1.75357e+06	1.09521e+06	1.12375e+06	363216	458395	527760	442334	849320	1.28892e+06	959404	926333	658167	496797	1.06375e+06	628601	445838	740878	682915	2.93014e+06	826100	1.57361e+06	579071	1.11523e+06	988686	5.6717e+06	616244	1.00041e+06	1.40542e+06	870117	1.49686e+06
P_O00159	O00159			MYO1C	1.02754e+06	730747	1.50481e+06	946837	1.47532e+06	871357	1.95443e+06	544619	1.08707e+06	711768	1.30764e+06	519403	1.43298e+06	556456	458451	1.39454e+06	972075	1.21724e+06	838103	1.10362e+06	594532	589830	808248	1.64677e+06	656138	983019	583003	1.51182e+06	1.1369e+06	644433	1.14827e+06	996790	827899	2.44291e+06	1.00572e+06	1.89024e+06	436782	1.62349e+06	644718	2.5886e+06	588640	883494	1.66109e+06	942940	1.42529e+06
P_P13639	P13639			EEF2	428998	563247	580458	594811	551053	749479	465570	703648	339139	509066	403975	811720	439568	603819	1.83963e+06	545512	620915	706357	781781	458526	307768	935679	378916	558004	944578	456067	2.50877e+06	597971	358606	942678	325574	355782	399142	378526	419023	493596	702383	381215	602373	598024	538960	512569	692851	351959	295871
P_P56199	P56199			ITGA1	553232	632167	1.00162e+06	985265	700234	483500	947304	912113	947349	213890	810705	416277	956158	712215	405763	448355	545955	565477	347934	379031	1.51578e+06	317396	1.14311e+06	568495	334047	820265	125671	542938	681354	395300	536564	1.41319e+06	473945	1.67781e+06	1.31401e+06	954462	405205	959527	911104	1.63837e+06	794082	689163	638116	498637	477160
P_P61247	P61247			RPS3A	620907	614461	1.05768e+06	1.31406e+06	499037	1.25628e+06	832248	1.03794e+06	879970	506660	676696	510907	960590	482081	1.80744e+06	691440	690352	756035	485732	808905	446911	1.36281e+06	507513	679805	541823	627142	814366	838714	510207	948190	710657	656348	1.38019e+06	865550	551579	564356	380809	884744	815942	1.21655e+06	582195	462989	670020	643660	719912
P_Q9P0M6	Q9P0M6			MACROH2A2	785687	608041	1.07369e+06	768739	1.50312e+06	450701	921275	396106	1.4044e+06	404566	1.36476e+06	444733	1.73609e+06	1.1337e+06	474295	929728	1.23751e+06	1.02616e+06	820819	832385	1.18534e+06	413991	684556	1.61572e+06	788175	1.69037e+06	117298	1.04986e+06	1.01092e+06	716820	3.47853e+06	577726	1.09537e+06	1.42618e+06	686388	1.40869e+06	905881	849776	454849	1.08846e+06	702066	1.10682e+06	1.10962e+06	1.44438e+06	2.12209e+06
P_P48735	P48735			IDH2	2.41333e+06	561655	708209	564824	3.81898e+06	2.0204e+06	394347	733626	1.59419e+07	72558.7	6.17529e+06	867705	1.9958e+06	1.14687e+06	671105	1.04591e+06	394668	1.22912e+06	488147	1.38297e+06	191306	868150	798837	580773	460055	6.07278e+06	346006	456478	1.18907e+06	1.02249e+06	885661	965466	873040	921303	615403	3.84537e+06	269325	1.51764e+06	776746	1.26526e+06	625954	2.16382e+06	1.15509e+07	1.0408e+07	5.28599e+06
P_Q96IZ5	Q96IZ5			RBM41	#N/A	#N/A	#N/A	#N/A	748757	265069	#N/A	#N/A	#N/A	#N/A	736341	354188	1.03859e+06	965650	#N/A	#N/A	#N/A	#N/A	#N/A	#N/A	#N/A	#N/A	#N/A	#N/A	#N/A	#N/A	#N/A	#N/A	#N/A	#N/A	#N/A	#N/A	#N/A	#N/A	#N/A	#N/A	#N/A	#N/A	#N/A	324308	1.07028e+06	1.19568e+06	#N/A	#N/A	#N/A
P_Q96JB5	Q96JB5			CDK5RAP3	#N/A	#N/A	#N/A	#N/A	323924	1.86923e+06	#N/A	#N/A	#N/A	#N/A	219616	417643	330209	226554	85196.1	534803	1.1693e+06	168766	394493	#N/A	#N/A	#N/A	#N/A	490077	#N/A	890725	836528	522137	1.079e+06	687012	#N/A	#N/A	#N/A	1.09822e+06	653822	210880	176979	#N/A	#N/A	1.23384e+06	159134	304554	148773	#N/A	#N/A
P_P62280	P62280			RPS11	611797	645851	702738	973116	331972	1.16972e+06	452490	879404	478225	499121	440434	447275	673374	365294	1.2957e+06	841946	540752	709091	443380	719805	400970	1.009e+06	363030	590117	595303	397931	726699	388862	487450	746151	377236	596072	959703	424555	507255	392625	754083	670150	1.08214e+06	612858	747820	430515	488992	293232	531818
P_P05204	P05204			HMGN2	727912	545865	620093	377314	645165	1.51651e+06	1.11845e+06	1.36566e+06	777946	208044	320792	533838	580832	521034	1.04095e+06	391656	1.07444e+06	#N/A	#N/A	2.02213e+06	490995	5.05542e+06	838036	#N/A	#N/A	#N/A	#N/A	149860	320886	239938	2.81862e+06	557790	1.12763e+07	590802	184936	#N/A	#N/A	365461	742897	702704	540412	701645	#N/A	224155	734058
P_Q30201	Q30201			HFE	#N/A	#N/A	#N/A	#N/A	#N/A	#N/A	#N/A	#N/A	607397	195584	#N/A	#N/A	#N/A	#N/A	127955	555042	1.15402e+06	#N/A	#N/A	180510	978006	48103.8	242838	#N/A	#N/A	#N/A	#N/A	262242	757270	916286	804000	291803	13828.2	469368	738486	#N/A	#N/A	#N/A	#N/A	#N/A	#N/A	#N/A	#N/A	#N/A	770625
P_P19075	P19075			TSPAN8	54502.2	278783	42571.5	570440	62285.5	968598	26747.8	448161	183688	90238.1	53229.2	297198	39545.7	985375	185488	59741.3	103179	85144.5	1.25024e+06	108230	931475	15748.7	1.45003e+06	64398.9	374738	115742	359247	144189	81541.8	1.07587e+06	46464.3	558773	15068.1	60578	1.83041e+06	81702.7	173661	36131	287502	16987.2	106527	42871.1	157301	150219	71556.6
P_Q13813	Q13813			SPTAN1	489761	793296	422721	666638	533721	1.00763e+06	625428	468206	466525	229210	427861	576536	505762	527189	857796	562024	489916	458471	785359	664885	300707	630723	962739	789706	575677	545910	703397	567201	490095	863006	533297	1.01705e+06	1.01332e+06	540464	663473	558090	558721	594388	507587	835263	369590	413179	561008	517508	683094
P_P46781	P46781			RPS9	691804	524576	1.36675e+06	1.39891e+06	637743	660118	592122	773735	893588	681318	1.13424e+06	431341	956836	493682	1.02781e+06	915701	540230	648687	449275	570665	359410	639369	397542	694243	543715	1.00331e+06	1.59161e+06	720705	591282	565334	527833	856147	589173	596537	369609	544619	254556	1.06918e+06	450834	830064	594772	538227	618166	561077	770407
P_P16615	P16615			ATP2A2	296463	512361	465611	709082	284456	625503	274120	753794	625717	212156	389217	607084	353324	1.13132e+06	403022	223089	371248	376845	437397	372561	922445	439439	1.21015e+06	340983	276880	398352	443360	305699	382522	684682	522779	588219	436131	284031	888437	328512	312393	483841	700166	608416	481741	416035	371011	358529	298708
P_Q9P2Y4	Q9P2Y4			ZNF219	775612	530830	573118	254920	1.35852e+06	245901	604191	205198	1.09125e+06	198415	725863	244598	866415	423156	173502	989641	1.30546e+06	714036	749812	582181	1.08066e+06	197173	319630	558898	463118	1.06246e+06	14455.9	757569	1.44348e+06	950284	2.15567e+06	438706	212767	1.13826e+06	1.39584e+06	880503	1.4915e+06	529216	426705	355065	980972	1.39729e+06	678425	2.07574e+06	1.5041e+06
P_Q06830	Q06830			PRDX1	524666	679918	618814	845572	468372	988463	536071	595826	350618	819084	344938	1.57809e+06	490899	559076	653577	962699	438174	401005	635198	475370	232003	383089	378544	639237	584977	357969	837320	286599	482439	296358	169943	415328	184966	377563	441724	393691	455072	445473	334595	497358	527291	413933	437080	339596	294094
P_Q9HBL0	Q9HBL0			TNS1	1.15464e+06	665223	2.08731e+06	875903	733725	700162	2.36004e+06	492885	1.13818e+06	501270	933576	327654	1.84628e+06	289132	388790	1.74744e+06	770532	1.39516e+06	533123	685547	400694	204495	592961	2.46829e+06	1.16408e+06	1.06648e+06	193873	579620	1.9402e+06	371165	537694	877437	502135	4.12682e+06	583794	2.24157e+06	644285	1.73448e+06	515151	2.30005e+06	1.11846e+06	887498	1.79553e+06	1.30066e+06	1.74322e+06
P_O14880	O14880			MGST3	455017	705952	713430	1.44314e+06	758960	861836	494441	546759	961159	356739	1.26777e+06	542189	941747	802626	403152	480562	558112	524227	289853	746256	507599	395489	1.0274e+06	1.17603e+06	574663	1.03193e+06	258904	978548	541980	474032	715575	742356	772355	591918	807491	993581	123146	962111	401467	610012	553340	542122	636721	439704	482092
P_Q86Y37	Q86Y37			CACUL1	#N/A	#N/A	#N/A	#N/A	#N/A	#N/A	#N/A	#N/A	1.09322e+06	509584	#N/A	#N/A	#N/A	#N/A	#N/A	#N/A	#N/A	#N/A	#N/A	740557	814767	445240	651354	#N/A	#N/A	#N/A	#N/A	#N/A	#N/A	#N/A	472242	395169	#N/A	#N/A	#N/A	#N/A	#N/A	#N/A	#N/A	#N/A	#N/A	#N/A	#N/A	#N/A	986502
P_Q8WUM4	Q8WUM4			PDCD6IP	1.01929e+06	841556	756286	641175	459433	628638	874134	466871	402281	314202	437895	551570	624390	600708	618447	1.03918e+06	466438	776511	701283	517219	422656	524567	489452	1.20317e+06	666252	747345	980827	323985	645544	525818	326602	575816	514252	1.80237e+06	498362	736541	656649	852243	577332	1.22864e+06	609727	519260	694270	686602	656772
P_Q01082	Q01082			SPTBN1	477227	685796	425643	703917	590611	721836	628457	489681	550515	370369	492554	516527	614133	554604	1.03143e+06	654030	501952	390433	693522	636694	369152	572434	816154	782227	544327	568946	762824	545013	491504	705710	528034	764594	738357	480417	663941	456551	392446	631229	516570	872596	440053	425720	519087	483512	734707
P_Q99973	Q99973			TEP1	#N/A	#N/A	#N/A	#N/A	382394	205435	#N/A	#N/A	#N/A	#N/A	432607	239932	670902	1.07634e+06	#N/A	#N/A	#N/A	#N/A	#N/A	#N/A	#N/A	#N/A	#N/A	#N/A	#N/A	#N/A	#N/A	#N/A	#N/A	#N/A	#N/A	#N/A	#N/A	#N/A	#N/A	#N/A	#N/A	#N/A	#N/A	102171	822522	854189	#N/A	#N/A	#N/A
P_P06576	P06576			ATP5F1B	294372	599055	240260	871799	386067	1.27705e+06	296017	416070	1.07083e+06	69718.2	453209	1.06383e+06	266227	547538	345579	131534	166265	373695	831350	367116	176280	1.32371e+06	1.06447e+06	135634	356338	355893	550731	321267	256813	831764	246545	669038	827053	176110	325044	273028	173234	259069	701909	293449	321454	238654	316462	454169	349812
P_P35232	P35232			PHB	303027	576518	322660	1.28922e+06	328966	979959	280006	636365	565576	155363	353647	685458	191832	729749	420704	200954	191589	425524	496292	477460	335679	1.66944e+06	847866	273650	353711	281772	727169	561437	330299	578289	497138	638686	1.15584e+06	268783	495338	315019	302982	281748	752898	178133	236289	165105	268110	240676	266199
P_Q8WX93	Q8WX93			PALLD	909056	652433	1.18931e+06	579151	403532	491894	1.60811e+06	599332	479307	579126	693307	409133	810778	298051	731805	1.27069e+06	1.12814e+06	856903	491876	582072	416699	584689	482715	1.10995e+06	838272	835757	125010	436422	950434	376447	445535	734832	710602	2.25291e+06	452043	1.17604e+06	680854	918781	631221	1.47366e+06	994381	545121	935930	587163	926410
P_P02647	P02647			APOA1	150670	176206	123855	210531	387340	125222	212208	240351	186350	190358	276367	143487	221489	197084	681496	314509	412565	279255	515150	288939	126151	198596	204568	321727	1.17042e+06	237696	4.58118e+06	711789	309256	257978	185867	313869	407099	333229	356329	110254	1.3471e+06	255106	170326	214311	210460	226205	151434	159095	203327
P_P46977	P46977			STT3A	296774	565645	583491	743687	245274	539151	217319	573898	944617	161543	434818	863445	312593	1.12266e+06	231729	180336	314099	401968	412289	358895	938466	504827	748460	167804	230969	400959	612236	377665	326583	605590	296637	471204	447654	199727	841471	323129	197011	360870	555740	226485	394498	229611	499828	394045	339280
P_Q9BX66	Q9BX66			SORBS1	1.3069e+06	518871	2.25774e+06	862323	552161	821973	2.09822e+06	481212	911279	707174	1.07458e+06	289446	2.0843e+06	343750	302983	2.34599e+06	591133	1.74052e+06	471609	403636	204398	100981	444903	3.13729e+06	1.27311e+06	1.13944e+06	166814	463972	2.32433e+06	329441	323824	782022	446022	6.69695e+06	532724	3.09887e+06	265696	2.76418e+06	244043	2.23808e+06	1.44262e+06	850572	2.5421e+06	1.29831e+06	2.20666e+06
P_P30101	P30101			PDIA3	149411	441147	164416	257583	322239	1.25801e+06	271985	353975	155953	202567	237677	880383	261694	618831	710575	151671	187885	245253	684395	179859	207090	391203	278391	210443	526952	214185	1.57985e+06	181774	154777	1.13541e+06	191186	334356	289607	197191	701746	205245	432644	115298	372168	495037	310281	312294	257624	158059	149023
P_P11387	P11387			TOP1	656811	722324	798533	1.05268e+06	274962	643302	331385	973526	592826	1.09397e+06	630745	562649	663896	376598	1.26263e+06	564951	522592	832594	212185	927762	371307	1.31406e+06	567069	651631	369649	451670	193104	591581	593473	480550	457409	319188	1.76362e+06	513459	447873	606060	343232	701006	857164	453549	497953	494533	506108	373481	375792
P_P02748	P02748			C9	250997	218903	418176	131887	808496	169251	382934	913537	143529	154288	275604	340435	444817	206184	202466	262192	1.42009e+06	222590	566791	408447	809461	291637	275809	1.10259e+06	762270	422393	2.31163e+06	591682	609932	207572	250415	194095	203477	243991	382429	659201	701703	656506	335521	378664	415386	303920	328078	189100	299423
P_P53355	P53355			DAPK1	946310	649886	581807	319918	1.74088e+06	188956	749567	221561	908910	1.66523e+06	661581	147515	756935	449978	#N/A	#N/A	#N/A	1.23118e+06	728520	476672	685185	548045	547096	1.27736e+06	446859	1.50362e+06	728714	#N/A	#N/A	#N/A	456475	506897	#N/A	#N/A	#N/A	1.85316e+06	621227	740384	459497	351309	484348	1.35381e+06	1.53564e+06	2.34639e+06	477619
P_Q9UM47	Q9UM47			NOTCH3	729449	573602	375181	198629	1.0405e+06	270262	417679	169184	839240	167692	443406	221484	643082	411155	83793.2	757830	707075	647020	566792	454232	1.49262e+06	115035	493183	484740	451337	763034	32732.7	542217	1.13892e+06	722744	2.17398e+06	772605	7433.6	748061	1.10662e+06	848240	1.21557e+06	431326	322949	257089	609578	873195	624420	1.67829e+06	1.27783e+06
P_Q9UL49	Q9UL49			TCFL5	977548	524557	570754	196680	1.45179e+06	343472	630212	165254	1.41906e+06	277603	867203	274351	994726	561396	#N/A	#N/A	#N/A	#N/A	#N/A	988342	1.39793e+06	214258	522897	#N/A	#N/A	#N/A	#N/A	#N/A	#N/A	#N/A	3.20799e+06	802878	#N/A	#N/A	#N/A	#N/A	#N/A	580506	350907	270231	1.20444e+06	1.85516e+06	#N/A	3.07258e+06	2.57274e+06
P_Q14980	Q14980			NUMA1	637167	562307	919943	719177	836553	679972	1.33145e+06	452497	700733	431928	780583	455855	1.06313e+06	434846	1.0022e+06	988324	669065	831812	514539	1.38349e+06	572238	1.32732e+06	889349	1.23222e+06	574482	736870	236390	789953	902945	575582	810105	668523	1.22874e+06	891268	697406	1.03221e+06	458921	985513	414687	921660	455309	664632	958880	873523	1.60432e+06
P_O15143	O15143			ARPC1B	469626	662467	629719	541684	321235	551001	356561	438247	453636	331087	614269	763870	375651	613541	506429	592476	654198	582941	489568	695088	861720	998257	655692	409417	406068	316292	253385	481115	470932	496916	655658	569147	1.15758e+06	305043	552362	352317	447099	595286	488897	277060	656636	356225	305215	310797	398769
P_P62244	P62244			RPS15A	413214	560656	561249	596742	489782	587409	368738	526568	413870	715011	447941	569146	445422	613442	670863	782794	762348	414487	418963	544793	595352	432920	446528	594391	403092	336254	346683	523769	464875	367528	430268	404998	551528	330224	675023	423317	432621	572889	634977	441954	712569	434867	366522	343964	449690
P_P07237	P07237			P4HB	384499	334328	237565	252964	375605	540243	303639	266340	141324	182997	169556	574407	180583	242446	606824	294931	246430	373883	676407	133806	151781	137303	208889	430837	796960	426378	3.2868e+06	248632	262372	790696	130114	319740	306100	307866	272057	296751	741644	247263	258007	296401	170421	287653	479304	354987	308328
P_Q16853	Q16853			AOC3	371823	441678	797776	712750	392893	216948	499748	709979	788707	107872	625623	313280	490540	324768	186576	328932	636645	556638	369993	221052	661335	161394	1.50199e+06	357023	168416	648237	117992	502885	699681	217151	334794	1.67828e+06	219530	792874	1.06221e+06	678355	202845	549686	333194	519078	508723	302777	389442	294226	205266
P_P06396	P06396			GSN	291463	697916	334766	579123	823255	652406	952539	281941	442108	190927	539483	722902	569179	735208	257523	336915	308496	370769	990617	361112	344937	382710	480275	575952	595957	495228	665477	319753	358462	681914	938858	618808	373700	640748	551245	514353	375414	420612	282269	2.57311e+06	507732	681433	424567	361634	685719
P_P62913	P62913			RPL11	496857	562441	692480	605184	427265	744141	502542	540778	486311	336067	474817	573730	549158	407004	765697	461460	647028	416313	467995	539499	574032	481016	337999	590206	452335	517842	549714	575741	403024	502332	514724	525375	685277	350634	696209	462538	413265	655610	720198	532338	600127	496206	452503	495076	463523
P_Q15005	Q15005			SPCS2	404969	717500	1.05431e+06	651310	163289	528653	132821	461100	943260	74779.2	442143	995229	201308	1.04757e+06	165536	219854	514028	739687	279974	515836	1.31443e+06	703869	605876	221670	190108	417895	186398	336129	379899	390517	218186	375751	686057	159289	604052	487006	189232	641970	522780	194977	409993	218501	544794	216955	193359
P_Q9NR12	Q9NR12			PDLIM7	1.09108e+06	565216	1.80343e+06	669968	509819	570615	2.90844e+06	578814	544557	292867	868755	309953	1.31026e+06	201968	384380	2.01894e+06	1.19473e+06	1.43067e+06	529030	212143	325097	87535.3	358463	1.69013e+06	812363	793043	105263	233628	1.47275e+06	306945	210876	791692	439222	6.09022e+06	574877	2.4988e+06	292839	1.40613e+06	470816	3.66851e+06	1.01275e+06	659424	1.82544e+06	709486	1.35115e+06
P_P52272	P52272			HNRNPM	519703	646578	606070	598701	399562	1.04806e+06	454182	647534	399085	275871	445984	356344	628232	340514	1.75567e+06	717783	610113	681970	407870	582222	387602	658154	791371	728609	444381	403147	529766	376972	560136	726552	406961	439330	1.01575e+06	476694	408924	493730	377393	616780	472638	482211	336806	331557	550974	415351	865592
P_P14618	P14618			PKM	246374	357787	334582	402915	410148	887834	557759	507132	303165	253708	301092	546830	333946	455933	1.2884e+06	235368	592001	311002	629024	441184	325076	1.29543e+06	460876	314801	500843	295389	1.2988e+06	502510	308576	597410	357394	417053	487555	346257	313974	222034	411756	276203	437057	1.01307e+06	403526	366060	229996	269810	207280
P_Q13423	Q13423			NNT	599589	528882	615600	1.16152e+06	421666	519297	261680	553447	3.24112e+06	263314	1.17904e+06	605471	473152	668856	316760	307748	253803	594834	497086	663858	319966	1.18124e+06	854311	226166	279344	946540	399327	420606	397063	610348	417099	440675	1.26983e+06	305446	646559	555618	206200	459071	664935	356039	309049	284819	866537	1.05485e+06	891544
P_Q9BTV4	Q9BTV4			TMEM43	501601	593869	570066	784051	357882	514777	411461	535252	569679	192361	708316	602207	496799	662540	229495	355224	477320	610782	387233	532787	626354	759929	709346	680514	366984	670975	110787	452149	486220	461583	393547	787530	1.01409e+06	386207	498261	487801	176647	475861	532285	639176	548414	400498	343050	428544	366235
P_Q99879	Q99879			H2BC14	405921	1.01523e+06	627071	1.0285e+06	212654	782825	128266	617795	683885	746065	498652	430583	553111	686838	1.10884e+06	587934	567003	771297	296078	2.23795e+06	17959.7	2.71528e+06	833529	482182	411953	476801	113915	747457	392426	308065	607613	311649	2.05996e+06	221358	322018	412460	127162	649571	266114	383801	503096	421766	406868	132946	317470
P_P62269	P62269			RPS18	406024	508674	809357	1.23065e+06	312238	689450	454758	827261	481694	270544	464613	325542	346266	317365	410495	536334	507188	460508	290687	526707	186904	858601	325209	503852	407540	412022	776346	609209	746511	463703	478830	514136	394061	805328	522355	377687	262177	563557	611154	669635	310413	323429	336239	356746	396978
P_O94832	O94832			MYO1D	258564	447965	372597	425163	351953	438449	373375	305130	259576	138415	297578	411379	427718	387793	452707	424861	586981	340808	998550	195481	304537	182092	460637	467301	460957	368679	548967	270027	362621	917024	335926	719388	271225	422834	695522	454332	327370	389203	267486	355367	263986	269186	409663	247128	287135
P_P55084	P55084			HADHB	390905	462373	342071	748074	561508	910294	819787	417913	510265	261545	409380	608332	429117	446497	281091	218695	223137	393034	623922	340215	440530	646207	610599	305723	326639	374930	351599	238180	273954	450527	423297	456794	651549	368206	476827	527161	336662	307426	479056	659291	369130	454606	366334	625588	456148
P_P24539	P24539			ATP5PB	325319	432433	251849	730736	292456	712912	213244	410287	1.56327e+06	69476.7	404883	579472	242739	842907	170150	137262	193938	347940	488138	388375	246199	833000	960902	216468	272397	395117	316321	351988	275905	441209	201824	610295	702398	135817	575753	307945	250150	323053	526741	191330	232850	156375	314240	575687	242017
P_P42704	P42704			LRPPRC	232692	364984	176177	224989	322006	418993	214029	492224	473397	215215	268389	612639	194403	503536	676584	220960	208440	255558	523857	282486	264703	282412	470932	271408	484987	306705	812887	207158	203043	881423	341100	696216	183103	237467	404943	332412	470050	174461	558043	341387	279946	251673	356990	200038	356077
P_P05023	P05023			ATP1A1	201441	526670	227173	668545	168624	609156	229688	539596	444212	94515.4	250019	386258	228685	718826	508305	146097	173409	202602	675169	176903	296921	239024	783955	176313	374101	250387	543506	200068	224255	622439	173721	424994	276949	169365	555391	195038	277491	256069	345804	164391	233601	155122	292817	334665	217051
P_P18077	P18077			RPL35A	555902	381050	1.08236e+06	1.23329e+06	249736	781790	481881	422909	741260	518622	522365	260872	1.14534e+06	177346	955973	550166	304282	530940	516534	389033	141700	463994	288306	626693	524003	1.05757e+06	1.04615e+06	541192	467408	553553	270669	584839	712550	321219	221401	373791	355049	473170	268639	595409	195754	267089	536595	586567	808285
P_Q8N1G0	Q8N1G0			ZNF687	492193	638822	337181	600381	#N/A	#N/A	384009	832271	706685	265952	#N/A	#N/A	#N/A	#N/A	#N/A	#N/A	#N/A	#N/A	#N/A	321546	981295	54351.3	810.162	#N/A	#N/A	#N/A	#N/A	#N/A	#N/A	#N/A	3.67602e+06	706.548	#N/A	#N/A	#N/A	#N/A	#N/A	397479	371170	#N/A	#N/A	#N/A	#N/A	342695	1.74057e+06
P_P14923	P14923			JUP	456482	523070	178461	110813	407672	365494	170796	152488	164866	1.83595e+06	164023	144053	364040	466033	1.90903e+06	354201	887335	294789	255303	639140	261976	87530.7	333425	263235	685973	224699	260762	426515	374533	537114	285801	256544	365166	912686	416093	306332	619383	155066	259014	416700	295976	771971	365518	487299	276676
P_P39023	P39023			RPL3	395537	369377	897713	1.12768e+06	337530	494495	523928	506957	686822	567922	458723	292243	1.03757e+06	306351	1.12665e+06	472194	418041	448513	365460	375742	321334	425210	324393	445857	440878	520150	893256	439780	399687	588343	371760	475213	488851	383038	258109	276946	320644	584928	320779	431531	251231	304437	402724	468465	778641
P_P62266	P62266			RPS23	462611	388395	628544	813330	338434	740460	562647	552263	526581	269873	420908	309815	594168	285262	859673	507627	427562	451905	306627	475961	234819	612605	318641	440516	408573	348689	548954	445433	422063	633288	328461	467858	757204	525465	451928	307106	492554	517216	547600	801735	425823	344608	413298	381239	560957
P_P23528	P23528			CFL1	192739	285746	281357	369003	194185	744885	305008	412711	247984	214388	209888	328435	212513	238388	966776	262080	296369	302509	518599	383444	189108	659072	301822	297108	543297	259701	2.0512e+06	223772	243824	485969	246059	301395	484011	290539	243303	213060	638826	191477	231030	571325	206063	240986	255136	144918	172157
P_O15360	O15360			FANCA	145770	65532.9	147399	50847.4	#N/A	#N/A	116883	912814	#N/A	#N/A	#N/A	#N/A	#N/A	#N/A	#N/A	#N/A	#N/A	#N/A	#N/A	#N/A	#N/A	#N/A	#N/A	#N/A	#N/A	#N/A	#N/A	#N/A	#N/A	#N/A	#N/A	#N/A	#N/A	#N/A	#N/A	#N/A	#N/A	69621	769646	#N/A	#N/A	#N/A	#N/A	75062.1	#N/A
P_Q14764	Q14764			MVP	235989	392935	203378	371155	185055	437759	201595	201172	221808	242855	241324	573534	246612	673860	181509	249989	227771	253495	540903	193442	172165	300742	218158	311151	385192	410173	920187	148506	213929	838363	300026	838491	106575	208865	497166	232029	418300	242747	210471	205773	364186	268511	304340	246589	242932
P_Q96LW7	Q96LW7			CARD19	521624	374642	573851	218147	1.18991e+06	347967	538264	250024	981508	39044.4	606027	253827	1.15006e+06	890849	#N/A	#N/A	#N/A	#N/A	#N/A	541776	924478	95075.2	438414	#N/A	#N/A	#N/A	#N/A	#N/A	#N/A	#N/A	2.49968e+06	526015	#N/A	#N/A	#N/A	#N/A	#N/A	434391	393352	337785	691176	749025	#N/A	1.09865e+06	1.4305e+06
P_P36542	P36542			ATP5F1C	306625	434344	380060	851939	302665	777161	241989	379162	1.52642e+06	70523.9	587525	609506	328192	715959	246871	238884	262337	369511	416969	431620	194490	760678	765278	252101	333947	466544	334117	338986	303990	492385	330694	525702	718311	204446	498277	380537	94683.4	323600	433023	222857	236276	226270	419270	619286	465383
P_P14555	P14555			PLA2G2A	110970	87611.6	280658	47695.7	323371	477838	1.06483e+06	737409	129953	102115	224162	144225	1.22842e+06	576120	198492	415611	2.0683e+06	183312	143619	251349	238887	60647.2	368617	891037	366866	341441	670367	606418	214312	280666	144411	123770	137821	332709	243270	367859	263818	672037	148470	937919	1.32757e+06	188212	246023	278128	176212
P_P08575	P08575			PTPRC	344673	562674	331213	355835	285790	403850	247650	333870	279438	64340.1	232014	1.25067e+06	209025	942341	155259	129055	206633	440430	204902	733449	642228	2.68529e+06	925930	105842	123788	154542	25600	630513	234111	236385	714195	578342	2.04787e+06	137290	234675	217414	304140	321636	440926	159991	568960	313017	123175	468156	266399
P_P06748	P06748			NPM1	406836	400043	377279	990896	160823	578677	185419	498412	293898	221318	322007	451998	311463	391645	968596	824357	344631	350572	288326	175234	299558	203673	285887	363581	445575	290646	847997	244703	391130	498577	182112	483671	164891	319404	290357	275605	309394	315210	258063	218145	442811	190710	293076	206177	303479
P_P39656	P39656			DDOST	231502	614952	535146	834893	131473	651791	93099.8	463805	589765	219284	378389	743324	156633	591317	206301	140836	137385	310990	389806	162468	292745	661458	595507	98473	158381	278149	464189	251094	226664	569685	88800.9	418623	469985	146741	413954	191960	136272	189299	353611	147178	147819	123351	216727	175493	117547
P_O94826	O94826			TOMM70	228607	452818	317904	978344	197463	627709	212455	515421	553528	84478.4	301372	300984	205759	528217	406408	178613	248292	265941	368689	364623	328479	670720	589209	203183	263001	269107	249893	340361	266053	504554	413395	353624	527456	179012	842945	191517	140936	314122	600718	435988	171279	165641	262248	309177	346470
P_P05107	P05107			ITGB2	194034	332706	302082	303497	133325	225721	156138	669120	225304	170538	175855	716676	122417	947444	179731	137962	235169	265955	208032	470792	1.19432e+06	896831	537468	106502	102593	175889	31483.6	423857	197311	330887	333054	400009	915712	114319	451170	171369	152866	251961	382984	87574.5	750669	172107	132663	203534	156105
P_P23246	P23246			SFPQ	1.04139e+06	751674	435105	472363	224540	533574	212136	876316	242751	705892	237180	580508	333383	314959	492473	931115	373738	756506	229537	618886	177050	442008	218224	632025	313262	321219	636199	266331	502734	245883	241985	420127	547006	423752	325418	413432	188339	573215	351445	343280	402118	230970	480038	236042	304297
P_Q86WC4	Q86WC4			OSTM1	#N/A	#N/A	#N/A	#N/A	339818	279335	#N/A	#N/A	#N/A	#N/A	989443	426449	488034	457648	#N/A	#N/A	#N/A	#N/A	#N/A	#N/A	#N/A	#N/A	#N/A	#N/A	#N/A	#N/A	#N/A	#N/A	#N/A	#N/A	#N/A	#N/A	#N/A	#N/A	#N/A	#N/A	#N/A	#N/A	#N/A	374808	527631	472214	#N/A	#N/A	#N/A
P_Q96MR6	Q96MR6			CFAP57	#N/A	#N/A	#N/A	#N/A	111004	67575	#N/A	#N/A	70566.6	2.27786e+06	105125	113821	162718	136694	144378	437092	525881	#N/A	#N/A	408792	526023	56687.6	76371.2	#N/A	#N/A	#N/A	#N/A	993291	209761	189355	508445	126311	381036	280009	158644	#N/A	#N/A	#N/A	#N/A	145215	434284	290489	#N/A	#N/A	194015
P_Q8WW38	Q8WW38			ZFPM2	1.4767e+06	747530	1.42468e+06	907094	#N/A	#N/A	1.29863e+06	270729	#N/A	#N/A	#N/A	#N/A	#N/A	#N/A	217735	1.20723e+06	459306	#N/A	#N/A	#N/A	#N/A	#N/A	#N/A	#N/A	#N/A	#N/A	#N/A	2.6003e+06	794534	58657.6	#N/A	#N/A	6.43268e+06	912803	153939	#N/A	#N/A	1.76594e+06	339493	#N/A	#N/A	#N/A	#N/A	1.05652e+06	#N/A
P_P00450	P00450			CP	779263	473528	753078	459183	536663	182823	825001	470583	421023	346425	2.08571e+06	243137	660102	353653	192076	976007	471781	476923	228885	231134	638626	284342	307019	854274	1.14408e+06	1.10629e+06	135448	288803	495150	206152	294947	385572	266484	284912	308672	694588	417877	481040	226511	341485	962888	569363	444517	348783	331609
P_P27105	P27105			STOM	320689	292578	517634	381098	285593	267524	321190	564797	517698	421794	835459	397285	315044	574868	155589	357826	363833	342411	191491	276018	1.19864e+06	259066	447450	328076	196259	451560	95167.7	431461	272811	203124	363171	395052	283530	227186	537487	296089	183827	461215	419873	356545	692392	264461	318719	222095	190378
P_Q6NUK1	Q6NUK1			SLC25A24	172314	452682	182420	570147	172044	783165	167274	390913	339795	234268	235722	565521	170877	547558	222856	141785	271175	144157	350409	272355	341265	571226	624257	136111	158163	78242.8	122704	329813	243773	258002	223589	484295	616403	191868	660785	153202	112120	271409	589125	119877	230265	180284	120196	186355	169788
P_Q9UIG0	Q9UIG0			BAZ1B	701263	337022	914659	504537	905188	327395	476919	320459	907558	1.55645e+06	1.45771e+06	369752	788673	578760	560356	761478	738844	719407	115791	2.19002e+06	284868	1.53214e+06	569140	1.20757e+06	302207	1.01751e+06	52049	2.05157e+06	629959	181156	587245	236194	2.47866e+06	500651	406955	1.04577e+06	109502	1.13451e+06	181717	673921	571293	864113	802557	406034	602612
P_Q14847	Q14847			LASP1	836726	600428	617358	394949	335182	508085	451344	356302	410585	285141	334403	498697	584025	288692	537263	1.04367e+06	931963	812793	382051	429412	369291	219650	303228	1.27153e+06	491311	812894	159894	272133	806762	235839	482164	421784	251623	597971	302852	886256	337441	670482	274327	333704	470670	519519	853537	645682	806576
P_P14625	P14625			HSP90B1	163026	216198	189979	278561	223170	477066	233991	316177	204938	93620.5	134438	458939	131183	288631	598013	176221	227738	281217	509355	138023	87031.2	165082	172134	255107	543828	228974	1.71644e+06	525640	159349	663744	94973.4	242597	284606	169377	200248	161087	706736	120047	203242	255204	122038	152820	247214	127273	128775
P_P78527	P78527			PRKDC	268825	319920	310113	342069	301491	478879	309341	506405	329642	120639	249442	335952	299296	413519	745874	265479	256508	306616	430551	394140	208133	656514	333983	361188	408715	303966	1.10875e+06	374707	294506	476954	399933	358983	754977	298956	290087	353159	412015	329339	464974	293706	249397	250615	340454	254418	363753
P_P48047	P48047			ATP5PO	446998	449179	365912	675022	432708	869605	378364	309448	1.04748e+06	146617	535143	500685	373434	368582	459901	277068	290152	333834	428719	388050	185522	757126	567262	268578	297588	433401	169163	336169	337457	471331	433698	465112	608013	346097	304642	377686	309477	309700	434862	479744	212977	244373	396607	747932	504619
P_O14949	O14949			UQCRQ	286560	505319	308996	672396	227960	551615	192309	566679	799147	347348	385968	420588	201587	251942	175697	159459	117607	278808	350776	405592	292940	875436	517711	217438	371051	249026	535477	229147	240166	452181	332527	425731	445943	164935	374408	244426	104354	181856	385796	403646	166457	168438	193813	276526	255389
P_P62277	P62277			RPS13	537256	360672	656546	930910	333209	569909	447529	600258	480358	717919	439003	311373	410921	244510	632907	668601	388255	430334	238303	610787	170145	432523	259259	538637	340098	540375	450995	366166	415819	398896	412622	493963	364382	432717	217413	443337	152619	513696	256403	753210	299288	267791	409489	263577	358401
P_Q07954	Q07954			LRP1	217969	392555	278700	340678	297827	264379	377377	344090	269200	137138	251115	408844	262866	911632	152872	190928	267993	201104	344660	188652	505856	138608	681633	313887	123361	295133	88516.6	258080	262215	370652	364422	671303	138848	260088	786746	277100	134093	363987	249773	273880	290263	239052	226712	303337	195636
P_P00387	P00387			CYB5R3	149945	459689	262756	541000	139345	504043	134232	470387	409629	42745.6	196782	435177	120832	567614	140599	108314	232046	216528	275329	195838	570151	446691	678063	65936.7	95800.4	174177	157614	217727	186808	327381	189034	687053	358044	155757	478650	124176	98875.3	208963	472340	180310	211436	111675	130821	133469	47468.1
P_P04439	P04439			HLA-A	161027	353082	116592	179238	141787	294086	87638.9	417500	182798	100947	205466	670765	115309	788757	170962	76941.9	84937	143479	243950	221371	563009	778082	631579	52049	86166.2	93381.3	224336	216934	105337	445080	35791.6	299686	733785	55767.3	373108	69781.5	89726.1	117282	984093	93865.6	451945	191732	93984.3	100653	40848.6
P_P31327	P31327			CPS1	#N/A	#N/A	#N/A	#N/A	128340	84770.7	#N/A	#N/A	74228.9	54897.7	126338	121062	194902	2.1833e+06	#N/A	#N/A	#N/A	64175.7	90527.4	57737.9	87381.9	38944	561539	263765	1.06564e+06	72659.8	41824.4	#N/A	#N/A	#N/A	88487.2	69060.8	#N/A	#N/A	#N/A	115475	80517.6	#N/A	#N/A	126600	157599	150298	86518.4	#N/A	108640
P_P04844	P04844			RPN2	240658	533920	388359	728859	107048	611782	143888	381786	540229	93134.6	299694	632564	153224	563995	225721	135826	200797	259115	364614	220745	277438	488767	517105	145952	195498	268301	428100	184299	231079	416454	161700	359846	441005	108960	256439	198297	187674	282697	324749	138895	153816	131213	253944	285552	181814
P_Q9HDC9	Q9HDC9			APMAP	69586.7	371341	91810.9	499295	156116	394875	78530	493595	143525	123853	138879	672999	128409	445767	142273	52096.5	89666.9	116948	327857	208054	570484	583749	592044	84158.4	103284	108339	281120	214280	82169.8	396012	185141	485093	361804	73482	584580	95203.6	92004.5	87034.3	350502	131343	254290	149389	91246.2	68504	79405.3
P_P11142	P11142			HSPA8	181076	242880	190253	277449	221936	339175	305939	398292	158686	132861	162474	321636	199693	349139	875257	215369	248324	235187	408653	322585	290315	300134	301323	295948	426517	218683	1.10159e+06	195736	177241	510747	164240	346934	296673	305360	439258	193175	449072	190282	266160	749213	267027	215618	222549	149706	168668
P_P05141	P05141			SLC25A5	182787	399917	189788	587337	200214	436758	93625.3	359369	739441	198092	329895	494524	164082	382251	274957	192490	233287	233302	207570	248037	377703	291713	637328	125868	335786	193916	522122	565642	164745	228169	139985	368958	506248	125909	355082	255405	224055	118766	413934	163339	321896	94693.3	285987	434691	331443
P_P63104	P63104			YWHAZ	63765.3	109899	91473.2	106270	116201	160673	181454	198399	57119.1	137163	103021	116103	90697.8	119145	678929	160247	277430	114595	305053	111282	109456	126984	173689	150727	552068	98362.8	2.54154e+06	848461	192082	307437	117994	162197	353232	336059	399626	85878.5	963402	94862.3	165082	425040	116573	160674	132457	93011.2	76100.6
P_Q9Y6C9	Q9Y6C9			MTCH2	286923	377991	439896	892078	302531	639287	198006	439985	478661	150736	539707	392922	481385	466311	399290	281890	180183	279498	185750	402412	325996	587450	554456	383874	313246	391044	241899	369476	227209	312299	280558	371101	696786	153314	370436	273662	137058	319987	311956	223106	298417	321907	356575	257805	269728
P_Q00610	Q00610			CLTC	256192	337022	248406	297316	400281	416615	497635	233329	330719	107037	297561	383478	336673	338568	348355	310533	312836	307312	508446	318468	151817	378070	299765	327301	413347	303309	1.08104e+06	309933	372816	422281	297704	400570	389507	369643	308014	317547	441045	255434	229331	707597	253266	311537	362529	335715	293503
P_Q9Y4W6	Q9Y4W6			AFG3L2	211652	441480	211741	571262	138036	410579	170475	381963	639476	186523	224176	303334	162264	436301	246000	124704	111185	202759	281996	254005	274811	559115	535049	118938	236967	177291	255294	205267	202129	493943	299965	537452	540591	119557	514760	153539	160566	197561	650090	129807	146590	115252	196660	305622	223484
P_P23946	P23946			CMA1	291342	104893	630441	69084.2	1.79722e+06	87723	757139	83833.6	1.15321e+06	240339	926457	234515	1.43893e+06	882361	247094	577560	1.21798e+06	277721	148157	866481	672456	358153	514662	884005	162744	681188	39489.3	1.37101e+06	281261	170836	691517	182180	661889	941323	769063	986698	68099.3	2.32971e+06	329917	1.02561e+06	912775	868760	993899	1.05996e+06	819260
P_O94905	O94905			ERLIN2	269659	437753	385062	476722	334897	483940	242171	299327	616608	238525	512446	308363	374115	518848	238769	221228	221186	260111	298008	283383	345963	352453	524654	386179	233472	546371	169447	320651	306797	269210	336657	565815	469395	177751	640343	306429	175766	359241	319260	274899	308549	250992	410299	369128	432564
P_P63244	P63244			RACK1	204110	255755	304945	368696	200014	372831	249030	436876	205468	133516	208240	335670	229382	260609	554472	181744	529115	207648	444544	211107	246708	494496	204127	228898	333531	192799	968803	225584	188770	332021	201123	273048	289668	185525	241176	145390	327028	313739	416524	293586	332775	272866	161754	249999	166444
P_Q04837	Q04837			SSBP1	494125	414356	352185	660718	374620	456472	199564	438845	604466	757447	598733	483925	399617	340524	230627	275229	212833	354288	233768	522559	438537	651352	425857	358287	222399	427525	68664.2	428624	195246	203287	438067	255844	811051	281645	353675	377795	110674	305115	434645	225491	297208	245656	398478	223881	318923
P_O94979	O94979			SEC31A	1.03539e+06	549784	561231	319106	262490	411822	345354	298074	249625	587888	299679	493596	402307	320300	365043	939132	553581	675634	278028	248835	224649	171179	202088	825447	340249	555147	275259	214136	617178	244146	228420	299283	168941	429567	325643	490918	405014	588136	263159	318499	413742	363312	497126	361913	620948
P_O75390	O75390			CS	215285	240818	165881	300429	268565	605901	212311	271355	365923	128670	262856	644919	184664	368141	237148	109229	150659	218815	533297	196087	189837	561000	328833	179432	292250	281966	846356	130710	152816	666848	259527	372677	363558	131426	159810	171464	234968	200784	316816	314028	110986	173405	321849	279647	310609
P_A0AVI4	A0AVI4			TMEM129	445130	341195	410279	189606	1.1657e+06	189702	2.65195e+06	351420	500466	280552	571949	331096	682111	370638	#N/A	#N/A	#N/A	#N/A	#N/A	526268	587832	324969	328933	#N/A	#N/A	#N/A	#N/A	#N/A	#N/A	#N/A	234979	465157	#N/A	#N/A	#N/A	#N/A	#N/A	479042	289643	738270	542266	589577	#N/A	812780	559390
P_P02649	P02649			APOE	397807	276557	286628	226985	1.07115e+06	162090	588087	465949	488804	101609	640378	282810	552895	356133	401774	378882	563587	250525	788888	5.77651e+06	335438	565439	418298	724620	319981	1.25742e+06	474934	802223	608019	279329	507004	351469	698781	440670	278338	923486	280406	1.31675e+06	275181	656485	476556	898348	299150	281922	378753
P_P36578	P36578			RPL4	219224	225192	520929	1.50237e+06	262777	664683	434671	322069	427223	342784	259975	178125	1.1169e+06	193084	769058	253283	117930	247927	291151	248287	119331	329483	216543	302424	242148	342700	451661	179032	248843	536445	190358	359363	543107	282676	201475	294593	377205	458163	192024	420111	167680	149372	288342	310798	516400
P_P38646	P38646			HSPA9	160978	221117	116693	239801	181973	261564	155124	326452	349949	289286	106927	753876	91463.8	303007	575615	115713	166488	196528	577441	227923	363472	130550	209836	189361	364294	211618	654755	263054	123736	695447	720145	312000	303504	176162	136683	187334	400790	115955	306418	150186	113611	119106	201696	189895	436991
P_P41218	P41218			MNDA	254926	301829	291349	206700	116654	122507	323410	548037	167701	1.05222e+06	416756	464026	131759	475607	147556	369416	320042	306734	137671	287069	713605	436229	223458	122138	144860	162746	48924.8	316139	267214	270589	226381	300455	634713	108476	301822	271669	256245	254412	204139	138085	550886	194599	132169	95575.3	108775
P_Q9BVK6	Q9BVK6			TMED9	156663	342399	306873	598085	63394.1	509912	55023.4	436786	370205	88106	227189	573127	53946.1	643768	146077	67914.4	124632	189011	307623	188536	395026	351949	377604	33954	110570	179821	271712	122870	136851	534531	101212	301542	309079	49509.8	357538	101812	107615	175537	351813	49970.4	174961	63256.1	164066	121441	89301.1
P_Q15363	Q15363			TMED2	136695	314863	221665	508314	97799.5	441259	102029	371327	392701	67572.9	176695	452841	106214	463081	133270	96885.5	145642	172822	356825	159464	479073	240627	439577	111819	161280	144026	341807	119548	128482	511720	121012	389437	281605	69944.4	440745	160323	164505	163837	336799	106620	210618	104533	189022	173167	132807
P_P08779	P08779			KRT16	412613	242579	152444	45623.1	447772	117918	128459	60541.7	128553	1.7459e+06	98727.1	107169	149501	381667	402550	386302	818355	195653	163206	573453	302291	87270.6	74062.7	157533	898876	141752	57683.7	516103	187041	402538	567879	198239	408505	483235	352645	186676	394378	75807.9	107651	658689	96837.8	239054	245175	378957	172628
P_P12814	P12814			ACTN1	385792	385457	680599	498137	385217	312771	1.24373e+06	320335	292198	112656	425638	270552	572174	178572	341149	1.21795e+06	698475	555092	620053	149257	189279	94814.7	300379	731453	374265	544716	387748	260913	567145	240086	192864	532506	120093	1.17625e+06	317325	858220	196201	603056	286940	3.93236e+06	327556	533287	950838	493629	746491
P_P46779	P46779			RPL28	341357	264085	548440	1.01111e+06	188418	553821	448351	541113	450722	193705	298668	154080	544215	143411	658457	368953	197797	327846	222214	361652	122375	507290	197480	312379	270094	372866	609845	513979	261460	516523	245271	446675	420677	365508	291920	230836	262469	448826	367654	554169	173853	199482	297531	354868	452060
P_P46939	P46939			UTRN	596154	422111	667107	474010	492823	346586	453161	250915	402806	186524	573399	274981	747014	287543	273685	978600	413099	685701	345822	319666	193186	203423	440214	1.0222e+06	496662	594941	155112	337429	741900	215847	290277	527173	205972	942032	374975	1.08413e+06	285413	773902	291046	542688	535696	443357	1.03016e+06	546181	874883
P_Q96AG4	Q96AG4			LRRC59	224829	388917	312368	497972	281471	742345	169419	389487	675927	221866	380330	286129	324457	449308	311724	218349	195209	199845	304202	194334	303397	388264	407720	139045	145282	321844	286136	170646	241215	530349	230940	330642	295383	150416	464732	192216	108499	257213	306416	160498	144880	203232	250806	508446	363207
P_Q02543	Q02543			RPL18A	256022	259050	492901	574672	230293	354380	382888	407566	442188	414530	277655	255022	730571	212208	562906	302624	258645	256284	237815	326265	466142	476387	249103	348367	284337	315274	498340	377516	320920	368944	341294	342890	664018	244038	247319	222100	294030	617741	435449	363840	336615	244045	265969	401649	493217
P_Q15233	Q15233			NONO	867685	591046	345494	350230	186842	459603	182124	620860	164240	686030	163230	472902	263338	254017	460699	643955	240506	565199	155332	453193	184503	401369	214242	425691	225439	264184	366645	155727	382401	201920	171238	338629	388316	255066	267038	288981	217480	415826	335927	276210	276412	175900	328552	187987	272638
P_Q15746	Q15746			MYLK	437265	255322	721718	432960	338047	236324	1.33811e+06	340203	536382	320552	494509	149235	632896	90009.1	329299	1.09761e+06	298035	698119	239520	264828	1.10732e+06	124371	432262	861032	311694	641920	74651.4	152053	635812	189543	266360	758585	230282	2.79842e+06	344489	1.13288e+06	132625	642825	305329	3.98393e+06	392716	388280	1.3342e+06	329354	576364
P_P11532	P11532			DMD	490043	394940	887278	418947	416399	259234	1.44595e+06	261551	448889	233666	554669	166408	792001	185178	186594	940686	386979	713456	305954	305372	326005	110126	403830	1.16721e+06	472520	656599	131798	264719	664211	250583	338626	496593	304625	2.46847e+06	315987	1.33314e+06	382176	965329	442510	1.54676e+06	522197	509019	1.28635e+06	501161	976899
P_Q16181	Q16181			SEPTIN7	535728	371222	418055	483590	348525	290546	333631	253582	306122	134529	470766	451863	483117	274726	368536	760316	505239	575762	372590	296623	206268	267484	348698	1.01661e+06	389269	711363	257309	277252	544464	232350	273082	530743	270719	1.01107e+06	307469	820230	267646	612521	183049	644217	387206	352483	777311	377476	517786
P_P07437	P07437			TUBB	409771	408836	518844	474113	303271	798867	833168	359829	278997	163715	366614	392113	379945	253433	754477	564483	604253	428648	250135	267497	91708.4	615468	343151	589111	324955	215919	302505	317261	387989	368489	273850	244420	526879	225331	214638	216481	226042	451136	216545	311766	204646	170354	268971	355501	310023
P_Q9UNL2	Q9UNL2			SSR3	484486	367943	279058	201245	420951	371717	230485	163910	732081	160987	387591	417373	380599	600585	#N/A	#N/A	#N/A	288617	308844	172903	907950	45879.3	260440	166889	134844	399666	179986	#N/A	#N/A	#N/A	856578	368158	#N/A	#N/A	#N/A	220489	108521	252329	239160	169362	446901	591278	341349	889964	888724
P_P19338	P19338			NCL	476751	281186	277865	482611	153974	278156	219561	463374	142017	202865	274608	219276	236583	180069	673866	596787	216246	329855	235212	146404	177364	168399	184770	361898	428728	276888	965999	171541	303191	303481	127038	282011	232641	411517	253496	284722	362874	371203	353698	468041	345779	161397	298485	192992	238798
P_P22626	P22626			HNRNPA2B1	1.00152e+06	609060	392328	349056	177940	464502	208873	593598	108903	300229	182234	297976	251702	152249	676468	769391	291543	772746	144843	196539	143296	192325	227017	596440	317082	476746	639198	314967	354169	236076	116394	422234	292125	297146	170584	332438	195133	599336	303666	391884	344987	232159	447899	318497	426089
P_Q9P2E9	Q9P2E9			RRBP1	677629	408612	588675	494767	397334	328234	407553	243651	525477	350134	349534	312881	399934	279599	291006	778154	375577	660863	418930	384680	186122	155288	227145	729920	338823	597292	316374	313844	678342	362399	438762	283096	230039	389235	387317	602541	373875	509466	202226	461942	297812	410222	519379	435564	511650
P_O95837	O95837			GNA14	604690	302984	455637	225891	477561	102311	314143	207731	521893	#N/A	297216	137164	542715	430533	79434.5	552569	523004	670508	274388	238128	601748	#N/A	258717	373064	585546	841855	16659.2	526079	928679	226417	859975	359672	14679.3	162656	408477	548823	568127	374320	302689	86245.8	300900	650360	477179	936112	615915
P_P16070	P16070			CD44	218359	377968	351915	376866	124845	190685	190969	375299	320934	85101.8	258794	522286	154507	753341	124611	138865	211083	278616	150616	269538	522005	518954	587625	119214	90081	242177	35888.1	271333	278076	281162	265049	406118	460365	224435	382215	220606	122519	310024	314994	150005	348696	160559	189620	236168	202954
P_Q14254	Q14254			FLOT2	408227	368351	597756	464042	363239	376245	281822	274064	694761	413505	809903	333593	558311	327692	166907	313292	302402	469290	182232	560600	371806	693848	475514	530137	230085	697074	135264	545458	398742	229953	425063	336794	821544	218630	344765	469266	158432	595197	460903	334669	348031	366613	451880	339434	396890
P_P23229	P23229			ITGA6	172806	284865	207525	322680	171501	303055	148553	234816	415191	101533	262117	303826	189429	523981	240751	174678	185631	199434	509631	167313	387504	162632	465668	125481	146921	196346	196578	220496	189345	290809	286179	234567	127358	149062	751549	177643	170667	166986	291916	173804	347607	171177	172650	214028	170479
P_P53814	P53814			SMTN	400351	319730	1.15212e+06	494544	376668	366392	3.93418e+06	278803	428866	154404	599783	135479	746321	110990	136233	826306	246319	674891	339753	224407	318343	147556	237218	673229	534775	401707	98222.1	131268	532015	374743	254243	333629	294053	2.84833e+06	278671	972412	394110	643983	353364	6.32043e+06	639727	401969	826233	388180	660731
P_Q13263	Q13263			TRIM28	260587	218115	252209	385953	161823	433146	190242	925949	152106	146012	173325	253885	211686	273876	899134	310651	368070	255109	294990	192572	257258	289718	193685	253096	228319	212586	420018	206645	246180	314457	155831	205468	281331	249485	202367	223515	191376	245594	438042	221907	220968	125319	232151	131713	271030
P_P84243	P84243			H3-3A	856573	636879	905601	632425	946598	278699	483905	182008	925840	631579	1.17877e+06	474509	1.0408e+06	324472	310476	600741	329455	743119	131404	2.25006e+06	227961	2.06349e+06	595591	1.4502e+06	216372	1.28128e+06	38578.2	2.2468e+06	516927	136248	667458	440675	4.54136e+06	499421	176396	1.13043e+06	100909	1.33867e+06	134549	698390	282564	689678	733230	521126	809398
P_Q93052	Q93052			LPP	585651	340439	795533	362627	354040	383492	786178	252095	455285	106195	451454	209533	766591	176290	253228	1.09278e+06	541358	842635	327549	177210	213660	96605.5	301841	1.23442e+06	483443	574127	85815.5	236709	864445	223775	205054	432409	294325	1.66065e+06	369127	1.30607e+06	255368	789575	227221	663628	599226	404066	1.11791e+06	565997	767506
P_Q14BN4	Q14BN4			SLMAP	235736	307017	609626	690160	271942	140229	324763	447000	564505	71105.3	456867	131614	426813	211827	143166	357322	239977	308785	110502	163632	332914	137360	725376	396754	130807	392580	43387.4	151417	410183	215313	108802	500125	138099	1.17904e+06	556608	481591	96373.4	620228	603107	755709	336163	229336	319966	225360	235504
P_P14927	P14927			UQCRB	182563	317651	111133	386428	80773.6	412368	90501.5	369678	766571	89400.7	240792	381594	99231.2	485197	93704.6	74735.8	97981	180378	261408	224732	257288	591649	563565	72009.6	155293	158636	93535.2	217967	144948	410930	174340	285910	501124	134674	563992	129650	43784.6	142387	471029	95595.1	213885	94177.5	107132	212823	164723
P_Q5BJH7	Q5BJH7			YIF1B	622450	559534	250271	147576	413229	97222.3	375542	151678	#N/A	#N/A	254509	125553	340603	227139	#N/A	#N/A	#N/A	#N/A	#N/A	#N/A	#N/A	#N/A	#N/A	#N/A	#N/A	#N/A	#N/A	#N/A	#N/A	#N/A	#N/A	#N/A	#N/A	#N/A	#N/A	#N/A	#N/A	470736	482765	144579	674309	2.27015e+06	#N/A	2.30046e+06	#N/A
P_P09874	P09874			PARP1	556280	768831	481526	682164	250073	366477	293195	247342	393298	301979	469355	500805	326209	227058	233614	243492	127125	532601	250271	1.30619e+06	165943	2.0565e+06	698743	358121	169205	325637	211202	248004	325858	284973	431994	254738	1.30295e+06	192913	91214.5	324466	148985	385666	163685	276765	172656	239714	208784	265676	239902
P_Q5SSJ5	Q5SSJ5			HP1BP3	342913	305502	674740	1.42111e+06	298679	477481	532814	354667	291456	132531	377228	203468	617315	157841	404681	351836	355901	412329	282723	511191	128361	828887	287363	550141	227833	263747	84629.2	394055	354512	239305	417769	364739	1.58505e+06	689499	196866	436677	130225	563393	274881	1.02506e+06	205808	237851	377842	280165	355799
P_P62851	P62851			RPS25	335887	309897	441733	871500	195347	472864	214780	570822	431770	189428	290188	205950	335338	233376	779436	287963	238732	282026	245320	400902	130321	568878	193102	223928	243966	232974	346096	506947	236711	392243	293938	306866	434259	334722	317821	249671	151715	253067	241156	464532	169977	191007	296118	247410	332646
P_Q53GQ0	Q53GQ0			HSD17B12	125890	303040	186572	416545	132623	542220	144400	241407	566957	37109.1	256403	285586	173032	444521	175580	89028.2	107973	179417	371223	151173	142079	331071	458022	135818	201509	272525	489637	160212	139655	629355	123308	277269	281587	124493	294578	169027	145039	187050	221997	133396	130631	121395	250551	228242	130232
P_Q14739	Q14739			LBR	257280	303674	327109	315453	120711	281699	213367	411000	254434	334691	246703	458652	165740	377672	460334	243516	195595	374665	162990	968867	336063	1.44057e+06	427532	208117	185969	168127	247643	411932	254880	294811	476423	258138	1.75911e+06	236401	251195	222360	123801	347118	384806	231921	384238	155120	198421	172924	177398
P_Q02878	Q02878			RPL6	243463	206341	499219	1.04067e+06	234923	520337	252322	277080	472368	304808	302664	191704	667433	209725	475802	273341	209469	254018	258345	219310	163502	307291	199865	323580	289353	522752	489782	395049	217021	338902	178964	306436	421396	177049	134874	221599	236431	285545	163565	317581	163720	181375	276409	238682	377705
P_P18124	P18124			RPL7	268971	244086	729994	825352	274979	414389	273474	297593	445663	461574	427980	258625	824985	252312	551465	325191	106470	344066	274848	290473	142518	349042	205414	353365	299025	506692	528905	184450	254675	331155	225073	329783	472136	166600	142464	287898	144128	471758	180746	335397	227296	239379	293638	292911	499687
P_P27797	P27797			CALR	84551.1	225395	107241	128514	175962	317093	174956	260035	88596.7	106718	112358	477849	81345.7	225280	619233	123305	135303	144459	372007	111987	260728	197134	172268	151191	287324	134729	858936	116622	113552	691413	108217	300248	69915.6	113709	168364	137428	311767	102604	241581	272630	114711	142032	167889	85310.8	112374
P_P40926	P40926			MDH2	101244	248051	75187.4	148090	250381	698323	185296	100326	138307	79982.7	85289.8	1.15373e+06	84063.7	218462	227186	129482	86549.9	84984.3	668355	126286	105125	213342	343588	62193.9	180930	87763.5	164211	137930	115003	664135	94834	360236	100634	170611	113480	75823.2	79868.7	84970.6	156629	226730	57520.9	134577	104344	124905	126912
P_Q92841	Q92841			DDX17	408130	356565	322581	294830	141878	457127	183078	433763	183851	421445	209700	288105	266352	210617	411134	481522	368354	438377	215186	238756	238587	285724	186803	365908	257255	309090	172586	247190	300080	261496	173071	309715	298480	345792	198820	303586	389031	389006	223399	211635	275303	187293	337775	251984	247143
P_P09669	P09669			COX6C	303697	414256	327688	322171	137525	384107	107078	503039	284749	89049.2	381674	436780	124012	308525	165690	162334	57609	351200	340939	200442	297273	796968	455773	69715	208576	342923	83105	140965	250062	524971	154048	481399	558523	174339	209673	244000	57169.8	74325.4	198019	165559	182565	96651.3	290843	342135	255579
P_Q00059	Q00059			TFAM	295126	342236	333900	681493	286712	468978	414398	366268	453481	328051	326752	300961	544993	220813	423255	244483	237246	286540	263872	601314	165775	919915	583279	475517	252734	481005	67922.9	446869	366645	212311	428833	339888	1.46057e+06	362358	219282	364579	153897	379339	149007	601475	164774	230153	339039	476929	573465
P_P50416	P50416			CPT1A	142084	280249	163375	447953	149393	482137	194819	204614	208391	66562.8	156255	227496	161322	289588	200101	128256	239330	149824	186684	151312	294473	220052	440996	152773	197432	175715	148302	143220	220440	517255	255004	379451	163830	138177	461565	186526	177936	140149	269506	123331	170139	178277	202728	227576	154314
P_O75369	O75369			FLNB	224372	258145	248075	328949	268118	254294	304348	232398	171443	112344	227963	321184	292214	443984	561933	224127	322929	228181	444533	171182	95763.3	270964	223671	250436	338290	263492	501789	249968	261160	591100	153339	151660	241488	236857	187350	258836	300175	166326	149586	203843	213918	248227	260835	235181	208749
P_P69905	P69905			HBA1	81301.3	28741.6	82568.2	31235.5	221702	112935	661679	209935	77854.9	1.75856e+06	80535.7	432539	64694.6	344406	48099.9	42194.7	41425.8	61718.9	40052.2	80398.4	136574	53058.9	43613.3	28553.2	56367.2	46139.5	12676.2	120590	67062.6	58102.4	99166.2	85470.3	66346.9	54973.4	87577.9	38453.1	1.47449e+06	70389.5	414613	102876	94099.9	71200.6	26926.8	186118	96749.7
P_Q5W0V3	Q5W0V3			FAM160B1	541135	481578	424437	217682	#N/A	#N/A	436705	139788	#N/A	#N/A	#N/A	#N/A	#N/A	#N/A	#N/A	#N/A	#N/A	#N/A	#N/A	#N/A	#N/A	#N/A	#N/A	#N/A	#N/A	#N/A	#N/A	#N/A	#N/A	#N/A	#N/A	#N/A	#N/A	#N/A	#N/A	#N/A	#N/A	338978	308574	#N/A	#N/A	#N/A	#N/A	1.98866e+06	#N/A
P_P62888	P62888			RPL30	198718	269099	322450	493447	145990	279621	140775	325161	400395	193403	268736	266765	233252	315878	246994	164200	132933	190372	238056	241316	232008	356974	266037	138884	198362	159880	567745	262584	124034	342643	202094	316347	326164	139654	361924	109957	74781.4	379142	268637	155130	242151	158606	148416	214254	149039
P_P83731	P83731			RPL24	337350	273069	502259	598470	177548	380213	319063	423787	372495	271991	291702	180613	432562	160908	648727	346937	240104	342985	184443	277770	220850	345239	199830	258306	232298	270404	278737	244502	264527	395331	211147	337916	445769	351738	249467	252475	144016	275208	301351	562240	285396	192219	318896	280791	405219
P_Q9NZB2	Q9NZB2			FAM120A	658790	479513	444290	279700	207393	269549	235117	191646	225812	453322	252286	418393	289843	180428	324215	701887	294583	460737	203021	241884	163421	262974	262221	543560	278972	283853	234499	190366	417986	284110	169664	317384	229357	295456	214984	287755	312313	405015	226705	177776	282387	237962	283649	258147	301917
P_P06733	P06733			ENO1	141637	185492	193831	271354	266308	736945	341148	288924	246458	186053	179632	231218	197334	162626	719862	134981	165378	211596	287158	483056	113380	2.14754e+06	240627	137761	375342	223006	663170	162829	164977	264008	346490	307484	218600	221267	203634	127965	257327	114617	261495	1.04698e+06	137315	285705	157862	227568	93102.7
P_P46777	P46777			RPL5	283047	239157	468360	782877	233666	302475	286376	314838	345600	382019	304885	223900	402732	217092	621936	260812	348989	281483	253701	395678	152180	327119	207961	258591	237827	218029	490676	294817	247419	230600	229651	289957	195362	176584	154862	188492	120723	329086	184373	387748	199202	193832	180408	283976	366111
P_P08962	P08962			CD63	71052.6	147918	97747.6	248758	161166	148042	62709.5	222146	137384	30131.3	168049	281393	126062	460591	74355.2	67064	115812	111885	451391	91381.2	428468	83942.4	326018	100809	208947	112367	669888	92748.9	98318	328008	142369	245256	125872	76300.4	367671	111966	187341	94368.6	135783	86095.1	307443	253322	126962	108228	112064
P_Q14108	Q14108			SCARB2	112806	270619	90688.8	411623	157612	342832	65628.8	302243	300665	108984	131092	308845	114775	373497	137424	81644.7	167645	120132	402756	114887	325955	147336	433286	64808.7	127458	142175	228683	128137	163464	221577	138772	387537	232396	112554	329633	94409.5	157507	81829.8	171070	58270	225283	156905	122414	164457	112480
P_Q8TCJ2	Q8TCJ2			STT3B	173114	442576	310266	470142	122811	215857	101954	287935	437780	117456	238154	337594	169481	444011	207002	153391	242765	234410	205310	241266	359416	259533	351505	143354	102803	200379	153720	237663	226235	329738	126660	258639	389247	148989	325177	215784	131701	276549	302108	116591	208489	146229	225327	209815	172164
P_P28331	P28331			NDUFS1	244495	330253	244065	324124	220053	241741	190988	314148	630810	85028.5	426452	336648	228111	449838	196270	187991	283151	236413	205178	255937	288013	472433	459744	193205	154400	252900	89321.5	284476	197864	296261	195144	256214	532551	203516	517943	215033	94453.6	207414	333657	242496	208358	155559	224812	353419	239167
P_O95994	O95994			AGR2	343466	202612	144022	176607	112815	104337	38071.7	105191	100766	334825	88591.6	145881	124911	87047	337391	294578	246809	158582	864893	38006.5	44067.7	32430	71791.4	202470	422208	146457	1.0281e+06	506160	144587	804757	88951.4	77222.9	92162.1	145925	118692	163585	298624	99006.2	16971.8	50791.9	95181.1	117011	114049	87749.7	68998.8
P_O75955	O75955			FLOT1	330810	295404	501469	390261	325943	302049	233478	247907	502154	268954	610897	281604	476787	259454	182574	293704	277709	450382	145266	424708	274523	563039	372000	462437	227831	605664	63753.1	415457	331197	204226	270086	311729	669021	334077	327902	444005	130125	482698	397040	394326	467722	346484	388072	284370	280171
P_Q9UG01	Q9UG01			IFT172	#N/A	#N/A	#N/A	#N/A	#N/A	#N/A	#N/A	#N/A	#N/A	#N/A	#N/A	#N/A	#N/A	#N/A	128400	647171	161859	#N/A	#N/A	#N/A	#N/A	#N/A	#N/A	#N/A	#N/A	#N/A	#N/A	111785	436561	226270	#N/A	#N/A	220849	1.34962e+06	439410	#N/A	#N/A	#N/A	#N/A	#N/A	#N/A	#N/A	#N/A	#N/A	#N/A
P_Q8TCT9	Q8TCT9			HM13	115799	254088	262933	322185	54225.8	274565	73628.3	326673	324375	49655.9	115668	400083	73189.6	436133	186795	67059.7	124700	158552	258028	149212	481397	328910	350397	67995.2	130476	166296	353168	117956	137069	360673	77968.7	155012	157768	84645.9	317933	116287	192142	168754	274529	40609.5	174972	67309.7	159188	121317	64722.2
P_O75792	O75792			RNASEH2A	#N/A	#N/A	#N/A	#N/A	655132	160626	#N/A	#N/A	#N/A	#N/A	325650	156608	413745	349971	#N/A	#N/A	#N/A	#N/A	#N/A	#N/A	#N/A	#N/A	#N/A	#N/A	#N/A	#N/A	#N/A	#N/A	#N/A	#N/A	#N/A	#N/A	#N/A	#N/A	#N/A	#N/A	#N/A	#N/A	#N/A	144880	433613	524930	#N/A	#N/A	#N/A
P_P21291	P21291			CSRP1	604226	268675	979271	277069	311800	329928	1.11947e+06	315223	313842	105001	412615	226808	654161	153868	213152	1.25892e+06	405340	746241	258552	106502	135719	58663.7	206740	1.17295e+06	491571	641913	144833	180695	736878	183195	124840	417343	127959	2.9744e+06	311366	1.42044e+06	192165	853881	243842	1.23567e+06	553541	401493	998647	450675	626952
P_Q9NZ01	Q9NZ01			TECR	155825	352119	265628	427551	184096	245990	135335	293827	319631	192425	179695	323799	186124	389302	189694	135514	188585	163149	207255	269990	174283	448708	392273	192173	120926	164793	184387	364170	204554	272864	171684	196340	444835	127471	576747	145042	120676	274857	362330	117601	193603	149035	178223	148908	168787
P_P01903	P01903			HLA-DRA	92465.6	186119	131351	371101	38056.6	182568	47024.5	298007	201766	322548	73006.5	469280	42169.8	758300	96712.3	59145.7	80896.2	182332	78703	328591	354524	779382	337660	33264.6	51809.9	56666	9921.36	414459	96993.4	119249	242904	285356	586158	39904.2	505659	61792.5	32824.8	81383.8	516772	57884.3	243778	56307.7	45381.7	34283.9	49358.4
P_Q99442	Q99442			SEC62	174701	285012	290011	440205	193287	217257	117106	371870	325040	144355	246633	434544	102483	385278	159585	132924	218497	185830	172217	322188	564382	443988	281206	133618	103228	216528	97723.7	267912	200257	300182	166430	214504	512738	148980	323007	195125	101545	215888	289584	83709	243464	219526	185011	279334	168857
P_P40429	P40429			RPL13A	194420	221272	627927	547767	192460	309965	227195	291648	491305	367989	264383	171369	607852	197685	482081	300881	183320	266217	229022	262961	169394	373554	192639	312766	226936	408659	641928	276861	237868	321869	262149	311460	451096	255147	203467	179831	183969	502760	187483	251804	200192	154407	274835	247323	503767
P_Q9H0U3	Q9H0U3			MAGT1	238302	357522	400793	443346	226660	210093	172298	286552	397093	228849	459116	337064	203733	390399	207093	251855	337307	304595	179247	334800	359490	291917	294975	215764	156651	317411	176402	338784	263018	251541	221949	266733	596024	175332	250294	328078	149248	259397	201939	147555	276579	331520	377984	228915	297694
P_P49327	P49327			FASN	182480	166912	196509	155228	274872	242157	209886	223679	175575	165413	181931	160637	193139	155392	415492	188567	147986	271696	304276	176863	146920	139614	116582	305942	363508	391791	1.33649e+06	293515	182827	256014	211822	149892	141641	173817	157440	215710	410721	153038	285519	208701	189363	218922	273960	150801	138078
P_Q92616	Q92616			GCN1	315390	220739	332298	266808	284176	292789	225047	302441	264250	393763	237376	263564	252923	261724	338527	363155	216451	255451	230120	202003	313293	215438	248414	271184	205762	245608	399664	287244	198764	260760	244975	212017	338863	196569	252119	283662	201855	272982	331995	208368	252583	230304	230446	178240	285968
P_Q07020	Q07020			RPL18	263502	247796	532515	657938	203564	361703	241919	288585	436790	299630	314045	184440	575875	225517	464743	304623	172864	282869	251293	215063	136937	225413	226582	244734	217012	312485	469977	218406	253684	336633	180318	290035	305654	226243	229761	197645	98999.5	429955	194570	306856	228940	210113	278902	294448	416191
P_Q15942	Q15942			ZYX	491439	359133	539840	268765	319848	321680	523412	218630	267607	101974	323532	216183	588338	178994	263714	732420	546144	544883	368733	184543	103745	91095.9	172028	741399	352642	348842	56811	157337	569429	172611	89810.4	275754	143418	1.36398e+06	293174	794273	342596	526231	207526	532308	545707	302319	697094	435925	584015
P_Q9Y3B3	Q9Y3B3			TMED7	123488	262452	187572	425825	79626.4	360618	94219.9	324119	264195	103799	206156	409337	85108.3	361276	193830	157163	154336	183081	303432	112521	357530	281019	295947	47927.9	72453.8	147208	238037	124688	173537	425668	133326	350716	275391	214131	223500	121956	75347	109955	211338	65872	144601	89606.3	182950	124408	135108
P_P60866	P60866			RPS20	193264	257856	309785	284268	187899	364630	249738	462823	251646	194785	179048	157145	190402	159815	693486	208940	358488	167468	196763	403164	123366	365137	110382	145352	279117	85543.2	596621	243010	152648	310586	252969	168498	446375	154911	143594	115401	272361	155592	419220	290124	207012	159868	167594	146267	179554
P_P50914	P50914			RPL14	230299	233570	417385	837456	174073	432836	292665	275227	216866	254296	200113	191022	610889	117925	505701	190931	76125.6	258271	283605	136199	120629	367370	128249	283077	241978	402953	461028	132583	170946	359107	167297	334099	537334	183348	115448	230910	245222	323721	193033	229087	165818	155200	294999	350736	283402
P_P49755	P49755			TMED10	110676	290933	169605	402408	60964.2	430780	81982.6	235170	316344	#N/A	173319	366564	73433.3	406569	123937	83597.4	89561.2	156599	228939	172249	174884	284082	343637	75055.1	105125	167990	306697	119655	133851	330514	204825	307316	269863	96905	298646	138950	111844	146948	237287	57724.9	130514	72233.3	160659	167235	115663
P_Q96SU4	Q96SU4			OSBPL9	#N/A	#N/A	#N/A	#N/A	#N/A	#N/A	#N/A	#N/A	#N/A	#N/A	#N/A	#N/A	#N/A	#N/A	43510.6	351698	235514	#N/A	#N/A	#N/A	#N/A	#N/A	#N/A	#N/A	#N/A	#N/A	#N/A	388984	584711	174617	#N/A	#N/A	30319.5	407029	387470	#N/A	#N/A	#N/A	#N/A	#N/A	#N/A	#N/A	#N/A	#N/A	#N/A
P_P31930	P31930			UQCRC1	147605	283291	127571	399800	141149	326742	108945	337032	745612	6245.19	233675	300973	122814	319419	211120	165151	107103	188722	265007	184306	274306	551793	480807	109946	177167	180189	223628	151564	189910	345961	131624	315980	349920	153874	227201	152080	162813	128129	303912	171909	148680	105235	168462	249071	153907
P_P23284	P23284			PPIB	109288	225591	113060	212261	149829	414241	227142	166628	113088	75023.8	95854.2	426663	91093.3	289041	238341	102934	132306	127341	287776	93404.2	125106	216054	312666	111650	222099	98035.2	715681	118555	74154.2	431987	93763.7	334237	105933	121009	141206	69778.6	198478	115761	179161	267172	107499	124456	110201	68223.3	72725.5
P_P49821	P49821			NDUFV1	160981	248096	169748	262753	139043	188128	81382	253476	684248	80368.6	285071	287325	115675	522162	144398	96512.8	102627	138856	189334	221923	367510	395080	515495	120411	59038.4	202121	132891	220436	137050	226662	169234	240340	429062	122476	688205	148295	114705	170660	296987	130378	213709	74427	185524	250385	157918
P_Q9Y6N5	Q9Y6N5			SQOR	78164.1	266269	99907.7	231926	92602.5	533298	107513	279634	107966	64551.6	99437.2	545676	99945.9	434296	147586	82648	99138.6	123588	246855	106219	194614	326089	329645	66973.2	108890	87416.3	192732	144153	93670.2	400336	132771	267002	300855	118462	143990	75796.7	135665	85531.6	293472	78698.7	211405	111645	87703.7	123287	97610.2
P_Q9H5V8	Q9H5V8			CDCP1	204673	223638	193108	92313	518926	157342	206035	134362	#N/A	#N/A	215610	132370	384951	333628	#N/A	#N/A	#N/A	232222	347599	#N/A	#N/A	#N/A	#N/A	178521	271448	398722	45935.6	#N/A	#N/A	#N/A	#N/A	#N/A	#N/A	#N/A	#N/A	373056	813526	207849	270036	121022	322559	409449	276195	670171	#N/A
P_P13987	P13987			CD59	366409	233589	433207	392057	252311	189157	136330	391264	680985	122433	563140	332713	329672	351931	122561	188328	200762	363614	100585	244096	459328	294415	514392	176954	105493	620980	52987.8	300137	364431	106429	249566	338164	361650	300849	362450	310291	203844	326873	259726	240388	242111	390518	242226	314690	179919
P_P53007	P53007			SLC25A1	187203	341402	246809	230914	177550	351056	284060	285250	310032	134162	284168	246403	219543	284219	204210	184389	221618	229302	197059	327014	227306	337068	387102	280344	234858	193509	207561	505950	232068	146797	279741	262584	607048	215393	353583	223373	253285	314557	354155	269022	234946	172493	193743	202075	178191
P_P30050	P30050			RPL12	160410	177555	271466	379870	161205	404987	155897	242917	336033	411371	198669	196801	209989	209869	521250	238165	307996	227424	233543	481223	165080	441245	158916	237087	243490	176315	631915	174641	217600	233222	189278	241265	174717	193006	131253	180924	210475	220891	185313	177098	167436	133415	200768	207423	248206
P_P62241	P62241			RPS8	271430	202249	458146	801507	198106	456454	298315	246693	404692	235124	292483	159375	735048	149395	556166	251923	198474	238800	225486	213676	140244	215319	171538	273096	218723	294834	430892	187845	240516	331358	206443	237464	357589	340427	170780	222933	214340	379791	163253	481141	170876	183734	267086	291382	469896
P_Q9BY50	Q9BY50			SEC11C	234632	365535	721806	293479	77407.4	246350	102723	157428	638013	86251.7	250131	676509	96251.1	602719	53251.8	111641	256734	346962	78873	226897	609439	349576	290782	107322	100041	182421	107628	152504	168258	149782	71444.8	137602	153991	78277.4	203411	287703	81535	444941	284021	77348.9	153779	148545	293772	154413	103496
P_Q01523	Q01523			DEFA5	154602	129569	795243	60596.6	90984.5	284867	204392	86708.7	63652.3	#N/A	119742	4827.59	1.59527e+07	13326.3	472218	278295	491449	22341.8	12885	80857.2	74646.4	19319.3	244551	9.60151e+06	1.65359e+06	13331.8	487044	542530	456529	428239	93561.7	42239.3	216634	340202	316758	16767	21033.6	160087	157958	588779	105590	25215.7	19692.6	269041	96172.4
P_P20648	P20648			ATP4A	2.04734e+06	313677	390062	202680	2.69937e+06	167932	357922	214565	9.04732e+06	291638	3.91744e+06	175298	2.02439e+06	236445	69849.3	342972	178078	648367	228890	1.20282e+06	437154	450619	502364	412056	202293	4.57716e+06	203083	186238	649731	122241	1.01692e+06	539269	226010	247708	154093	2.33096e+06	281832	400982	147153	317635	255749	639139	4.92558e+06	8.71362e+06	6.63073e+06
P_O75131	O75131			CPNE3	211486	307797	275718	320176	215142	222639	195426	231090	306609	199873	263066	235424	300614	287873	256876	244764	254848	255910	289785	174298	243589	184446	375639	234516	203722	264108	341496	193869	279899	231832	208952	282952	234813	183071	295286	202578	199349	228628	183404	294260	146285	166533	249428	180304	229373
P_P61026	P61026			RAB10	119136	269605	181767	279604	84890.4	355574	108839	272816	190569	114099	137346	278027	114156	328115	213103	100732	147213	118032	229634	144096	220837	288279	333590	88055.3	190790	95105.6	380581	182981	118846	296343	97849	271204	345551	109832	319823	77237.7	162726	167118	256172	111011	142474	64622.9	74664.2	111292	76096.5
P_P11279	P11279			LAMP1	139943	186178	70609.7	351346	119004	410306	84742.3	193174	161097	118964	86336.6	253721	85167.8	513435	71825.5	53600.9	90555.3	63548	349154	129745	432033	138286	281235	29132.6	239007	61586.9	87467.4	106484	73496.5	345013	179520	243549	122772	69158.3	308860	58135.6	62780.9	98677.6	170530	71205.6	209875	133962	83324.7	241904	122849
P_Q9UMS6	Q9UMS6			SYNPO2	387074	295884	887205	569213	297715	338932	1.50928e+06	194779	289488	96697.2	430181	158377	675430	128247	164204	951375	342050	637260	243277	100361	102881	73154.5	186981	888950	444002	332594	82456.8	168814	610905	189545	78642.6	325954	192619	2.0474e+06	237444	1.01544e+06	153395	721168	204305	1.97325e+06	487648	433322	917242	396162	672026
P_Q92522	Q92522			H1-10	329499	335716	533344	1.01198e+06	173024	476634	394825	394099	195051	443145	303188	143463	353288	86883.6	347803	223061	163076	275753	123991	1.25483e+06	131306	2.1814e+06	204870	293748	139533	145279	37712.8	395214	278021	179395	609348	363002	3.88818e+06	364944	74743.8	286534	85804.9	331634	235563	919647	141235	127762	221561	279721	181143
P_P62081	P62081			RPS7	237558	175372	344372	461233	168734	433556	243631	454794	232301	226982	209649	230656	247790	208347	717074	224256	216239	223056	139616	408605	185773	463304	106695	244288	217279	329108	593965	347750	157022	214762	307355	216589	521741	194169	139374	269490	78120.4	174021	227405	483386	231846	185173	313888	148694	178643
P_Q92896	Q92896			GLG1	108849	276969	108071	278451	133887	237046	94470.7	208146	148660	86386.6	98161.5	257874	98659.6	417159	90293.5	73006.1	92770.1	106291	360121	120209	210394	223313	363040	90447.4	165158	115080	241692	122589	122077	593853	108484	324417	159127	72828.2	186308	121784	190174	113670	151449	81057.4	116516	129660	120767	136349	89568.8
P_P15144	P15144			ANPEP	99415.7	1.05669e+06	116440	512295	59532.6	251667	137159	384102	171797	157672	63895	132892	78416.8	757952	62557.6	48663.5	66054.3	29721.7	27952.1	110179	182570	80700.6	491403	13633	19892.3	28569.7	11583.7	62167.8	86995.8	51233.1	167111	336866	69802.4	98550	89768.3	37739.9	26031.5	122830	93413.7	70252.4	101711	105504	30059.8	132775	155065
P_P53621	P53621			COPA	180531	207751	181489	253521	201401	262169	195220	239365	174542	139640	171154	251230	198451	243609	324225	222841	210597	198245	330672	194876	172301	253085	177273	193777	238940	191659	590899	198539	189402	349711	190353	248094	212552	203321	181668	196886	263105	194637	209057	217708	175681	187243	175710	201700	184530
P_P04839	P04839			CYBB	127034	192813	225298	186371	75742.6	136009	112693	231168	160823	195602	199277	384741	124745	597058	141585	131582	177561	215169	176354	208761	565472	352997	285519	121489	139332	76767	15291.8	288682	154887	205265	267712	170767	645922	92819.9	169128	119459	105724	216362	213150	77768	515421	128420	99632.9	101088	108539
P_P62424	P62424			RPL7A	257551	226161	489467	713722	175091	351195	189926	222286	341070	268011	258719	172347	615223	213495	383707	285517	105104	194608	282911	163313	136540	220637	152146	266691	209267	400597	448991	116219	164711	340340	197325	193653	326801	148616	117302	210656	169091	501466	168825	200507	110995	171963	243128	271497	401783
P_O60547	O60547			GMDS	154145	145926	212194	358913	93007	97287.5	130702	121366	#N/A	#N/A	96090.2	114994	108442	68425	336069	183337	255570	133877	205954	#N/A	#N/A	#N/A	#N/A	142733	278587	118915	933072	182582	119346	397832	#N/A	#N/A	85843.6	88882.3	199393	101251	259942	153416	77523.9	76861	109749	89269.7	145353	119798	#N/A
P_P31146	P31146			CORO1A	196765	278871	225168	196648	169497	338693	164929	369874	205142	158471	205632	521065	158518	232388	204985	180551	154597	348635	170611	660534	114901	2.78913e+06	267160	210703	215055	131357	250942	231728	177603	134144	393450	295341	1.37045e+06	103096	96845.6	209597	190852	333641	355696	208933	230556	164929	123546	114095	144641
P_O43795	O43795			MYO1B	185078	193891	149076	200692	151517	246826	192132	232584	194214	203465	198687	168046	174657	320853	175129	137893	243616	149316	290011	159820	162284	232051	159865	148522	190158	145407	405041	173055	172064	462781	195501	223241	177379	147045	268556	152709	188114	180240	179016	130852	121979	124134	128409	191105	161379
P_Q9Y512	Q9Y512			SAMM50	207591	271688	306836	510821	181836	307072	183182	275194	440863	92577.6	345398	265005	273143	256060	164273	154183	136084	230314	165247	188959	187025	249803	325944	259910	178426	336643	160064	176078	187018	283080	122306	274137	412312	132288	257141	243028	92321.6	185276	234056	160511	152932	146483	311355	239121	238529
P_Q9BW30	Q9BW30			TPPP3	#N/A	#N/A	#N/A	#N/A	69258.8	454148	#N/A	#N/A	#N/A	#N/A	74812.7	306248	102739	66996.4	#N/A	#N/A	#N/A	#N/A	#N/A	#N/A	#N/A	#N/A	#N/A	#N/A	#N/A	#N/A	#N/A	#N/A	#N/A	#N/A	#N/A	#N/A	#N/A	#N/A	#N/A	#N/A	#N/A	#N/A	#N/A	98829.5	102948	120647	#N/A	#N/A	#N/A
P_P04114	P04114			APOB	314557	279973	325593	226693	282234	146962	497348	220601	183344	226969	306476	145310	263896	248056	199241	195436	401369	239245	276599	155268	260820	142390	212875	414955	291662	260502	244013	337873	197525	252025	152056	243571	320600	151525	87449.8	193682	170214	222313	237656	383270	218474	195281	291015	185957	227924
P_P55072	P55072			VCP	113852	223456	167165	211810	149620	315748	167947	188837	102985	170362	105114	306894	126483	240813	331679	132389	107576	161953	284515	156819	137068	319943	221642	178088	231164	130782	666243	111343	111411	252178	104138	214654	209821	117956	163393	93260.1	200761	135307	140260	170921	112906	134758	126704	88095.7	122738
P_Q9UKM9	Q9UKM9			RALY	263150	213184	277684	439615	121736	401082	139323	285492	152168	144694	213245	201806	262159	108023	544767	372881	209858	275693	141424	175929	152301	185169	122265	248081	216396	206978	537586	177846	231544	213092	163209	197024	206478	191313	146541	153569	251181	299384	197342	180757	195886	153587	179730	118890	212311
P_P04075	P04075			ALDOA	259459	192709	221157	333817	258911	166529	343673	220623	142823	172640	280071	253370	204747	136040	446941	410833	164684	272476	294637	189430	148413	146995	153658	328513	246995	359512	785470	139537	176720	145358	196605	225798	116621	427665	95049.9	352875	204270	235790	239450	708134	170332	191445	305701	188325	244411
P_P26641	P26641			EEF1G	128804	139190	141910	202727	153781	234321	158237	277958	182271	94683.8	136859	220276	135685	130999	515119	173224	326949	173571	244134	177289	90909.3	211763	95847.3	144533	255091	171995	915284	158560	142205	243447	95981.7	131570	130118	154368	141904	73305.6	305871	113262	156634	304269	138397	154880	149897	97787.9	124864
P_Q9HD45	Q9HD45			TM9SF3	79363.2	191881	125709	448343	70351.3	163808	67031.3	186795	210254	54520.4	99426.2	265027	73743.5	362453	134423	69762.3	83192	86443.7	254585	94372.4	242836	126811	296944	63898.5	127533	83849.8	299742	92550.2	118677	378592	78740	238816	112710	61980	342484	67898.2	144748	87551.9	137540	61919.2	125066	64270.2	86516.4	108352	60430.7
P_P60953	P60953			CDC42	134101	196601	149563	286230	108325	395003	124158	250717	166557	80839.7	112518	285760	105894	279604	181929	88171.8	137365	101021	300566	187031	125877	460206	191556	93136.5	193496	89541.7	487623	99219.8	111806	212187	165115	170881	215962	102881	216900	69014.7	162491	127881	235231	122747	132846	95058.6	104236	118821	93272
P_P61764	P61764			STXBP1	#N/A	#N/A	#N/A	#N/A	172281	90729.3	#N/A	#N/A	#N/A	#N/A	159973	98620.4	223379	119977	#N/A	#N/A	#N/A	133268	229117	#N/A	#N/A	#N/A	#N/A	147268	183353	195387	720414	#N/A	#N/A	#N/A	#N/A	#N/A	#N/A	#N/A	#N/A	156494	104038	#N/A	#N/A	160903	279183	423032	223067	#N/A	#N/A
P_P01911	P01911			HLA-DRB1	113228	75091.6	300826	442395	97885	324738	151313	72670.6	#N/A	#N/A	40478.5	40784.8	82489	57471.5	#N/A	#N/A	#N/A	9578.89	#N/A	#N/A	#N/A	#N/A	#N/A	18359.9	66914	63599	6115.01	#N/A	#N/A	#N/A	#N/A	#N/A	#N/A	#N/A	#N/A	15995.2	13508.6	166128	781744	48862.5	628066	69459.1	26533.5	99847.9	#N/A
P_P19367	P19367			HK1	267972	192216	207672	133573	258704	261341	247783	130827	278611	97405.6	222409	289309	218911	364387	142173	106811	121070	267329	340764	210310	162036	543637	269590	153556	198373	226598	272105	197041	140062	349321	287335	239080	216578	132160	218375	244693	312972	186541	195204	315018	182883	205207	245225	519066	213654
P_P51659	P51659			HSD17B4	90839.6	220059	161805	175228	230517	212668	197061	180711	359778	263743	221923	303909	250570	232144	151259	229877	234822	136153	357928	458345	87644	571382	279168	144505	223247	141142	383611	353382	119947	199899	251995	247163	930765	223613	123342	153167	207384	126580	245007	208859	138256	201930	142438	165134	322766
P_Q99805	Q99805			TM9SF2	65111.2	144873	113121	263619	29703	222437	73898.1	233695	212366	62634.4	71469.3	240176	54321.1	358027	93481.4	57887.9	87733.9	81636.2	258492	85892.1	387639	131840	298530	58097.1	115793	84828.1	213108	83604.8	99050	462170	46856.9	180949	89162.8	58381.5	427746	76602.4	83543	96636.2	132415	32164.6	133319	41125.7	112592	100499	58293.2
P_P02787	P02787			TF	217676	219045	174707	177755	424114	155555	1.62436e+06	347249	218835	193151	210094	213273	204940	267503	105518	95688.6	135323	174103	239338	214302	356594	277689	211231	279148	486050	241070	119073	190190	181919	148740	203009	242540	72724.1	232905	135273	197942	255278	189907	156186	233838	241996	220997	142131	229086	250206
P_P30536	P30536			TSPO	93059.9	466834	164704	444749	61782	739969	49994.6	233045	83775.5	96912.3	96995.4	249786	87338	126773	94600.2	69125.9	45994.4	174279	259558	118262	131759	286493	157138	75524.1	218087	122228	197755	99795.2	102815	227460	88715.4	304746	333345	36674	99126.8	131344	112050	50381.5	128292	53426.9	46628.2	79368.7	70010	106410	86251.3
P_Q14697	Q14697			GANAB	123703	153981	174208	248080	132120	408671	168563	217838	117912	63515.3	136466	291915	131612	181205	214494	88057.8	103459	151107	270074	96634.2	121978	296669	171185	192603	209125	167809	701136	204133	89399.2	281346	95879.3	194001	117555	101096	117545	131469	205401	148007	231491	181814	113821	135898	177029	85006.6	73496.5
P_Q9UJZ1	Q9UJZ1			STOML2	208512	219995	186508	253653	188720	270711	153423	211596	375286	190888	192302	192942	157229	274634	129618	183302	177384	143877	284156	168350	211855	174344	349984	162410	180929	218001	161034	155199	197669	214261	283530	181410	329853	232549	219129	178532	103535	212258	394101	135064	177479	161386	221395	223075	270909
P_P00403	P00403			MT-CO2	292793	432438	216520	536249	155725	443898	68943.4	352131	150805	69013.3	201622	321457	100451	114666	230921	64894	27170.1	313324	352255	68645.1	85512.1	990869	134850	66022.6	175383	129675	237138	55164.7	259373	432001	250676	283603	416652	15804.2	55018.7	123433	82657.7	39504.8	82683.1	54014	51365.7	55211	125742	203645	159731
P_P62753	P62753			RPS6	214550	180534	300195	803945	178455	292518	201380	260812	394845	232693	224251	113190	468272	124112	624821	244925	169343	252715	204193	237995	127701	278037	155956	201206	167714	227460	329977	182915	149785	265496	233280	238359	273548	160925	147314	176202	123402	234469	172998	312423	141947	155908	243935	217175	417348
P_P01031	P01031			C5	176374	165069	273009	144258	215595	111725	327010	504924	89815.7	65957.2	159469	170618	173819	115451	174480	137676	397957	156141	294137	140985	171087	177057	133925	424913	247677	189111	667049	184675	158131	106805	109700	201597	132183	131371	123033	202153	235011	220722	195131	360538	190780	154276	165636	114989	174055
P_Q03518	Q03518			TAP1	99218.8	152723	144364	175002	39304.9	201622	91229.8	232839	132239	131563	70289.3	411098	70575.9	572213	357245	82521.1	105199	166451	123014	219346	247851	440723	293221	74744.5	64847.1	61523.5	161412	155010	97904.4	201090	150888	132029	427735	75955.5	193433	83056.2	85164.1	144403	448216	59151.9	309532	53016.8	89922.8	54499.6	98237.9
P_P23381	P23381			WARS1	136221	238858	218032	333005	210852	70007	209454	245354	#N/A	#N/A	318193	121699	408080	350592	#N/A	#N/A	#N/A	158410	111242	#N/A	#N/A	#N/A	#N/A	343373	122828	201812	170473	#N/A	#N/A	#N/A	#N/A	#N/A	#N/A	#N/A	#N/A	195876	165501	161275	541019	267852	201774	225609	233998	84386.6	#N/A
P_P18621	P18621			RPL17	311028	219853	386267	563208	139114	348119	235281	350123	323948	125917	224794	113340	400180	83150.3	598745	265596	161556	269570	188053	220914	108780	251392	128859	169109	288566	210885	209578	146850	213701	315492	183867	317410	183604	279573	150722	218177	164957	267392	236838	450289	148702	213927	267705	328438	351155
P_Q6NZI2	Q6NZI2			CAVIN1	379833	176387	675935	690906	262136	199652	448616	176964	409156	102404	1.06774e+06	124606	724989	126522	143683	1.33418e+06	285816	853330	158791	387495	168050	363083	256730	1.39504e+06	263541	1.16911e+06	102292	110647	545331	131162	345627	497739	229956	3.26511e+06	101685	1.88113e+06	137632	1.11769e+06	225841	2.29152e+06	290771	370038	2.20167e+06	344977	1.05865e+06
P_P18085	P18085			ARF4	110677	233524	208904	490921	87101.4	302115	113334	290694	170495	64695.6	95580.8	270770	110203	375873	185300	160735	133823	108399	236647	90205.4	175592	114111	194761	91047	110681	83438.5	354013	127886	77843.7	209203	75398.4	116498	100772	41303.9	155568	71536.1	105176	199497	275465	87367.4	118731	43694.5	162177	66659.5	87275.3
P_P39880	P39880			CUX1	614739	365153	423168	139756	#N/A	#N/A	422444	131368	#N/A	#N/A	#N/A	#N/A	#N/A	#N/A	#N/A	#N/A	#N/A	#N/A	#N/A	#N/A	#N/A	#N/A	#N/A	#N/A	#N/A	#N/A	#N/A	#N/A	#N/A	#N/A	#N/A	#N/A	#N/A	#N/A	#N/A	#N/A	#N/A	462529	250441	#N/A	#N/A	#N/A	#N/A	1.54268e+06	#N/A
P_P06756	P06756			ITGAV	107345	176533	162395	279131	101058	167805	124133	292781	160218	88498.8	143511	221353	109524	414698	56353.5	59480.5	116215	80175.3	287954	73377.1	331431	60174.7	297416	114491	98715.4	101334	107746	86180.9	79350.6	190412	87524.8	378420	68550.6	70233.8	276359	116892	109749	131269	204236	113293	162719	88460.3	80012.8	107323	68444.7
P_Q9BZZ2	Q9BZZ2			SIGLEC1	121197	201286	3559.97	55520.4	210855	211545	225811	36119	#N/A	#N/A	346044	476007	273380	458983	89200.5	192662	242844	#N/A	#N/A	#N/A	#N/A	#N/A	#N/A	#N/A	#N/A	#N/A	#N/A	1.32429e+06	296150	54030	#N/A	#N/A	1.0188e+06	311560	103530	#N/A	#N/A	176684	218287	252635	363357	263415	#N/A	927494	#N/A
P_O75083	O75083			WDR1	170647	183173	175925	179549	197335	174021	331036	305463	182572	98131.2	185000	178481	178890	154405	351547	127679	305709	171965	262030	204324	166171	450909	151082	151995	245632	127804	619018	140407	177133	208476	163334	202901	156299	154956	130149	144918	158673	166189	250242	667880	194965	183330	127568	122687	162838
P_P08574	P08574			CYC1	86746.9	145932	101252	388283	61104.8	265176	51416.7	212074	603439	8567.24	185253	189503	76124.3	244776	93647.4	72393.2	84661.3	97137.8	128590	156853	214982	341750	410723	63872.5	175672	119283	260095	107944	108979	164930	84571.8	186080	176671	107179	426896	91708.8	191612	99713.3	363007	87788.8	92024.3	44034.3	118071	109188	81806.1
P_Q8NHM4	Q8NHM4			PRSS3P2	#N/A	#N/A	#N/A	#N/A	142437	99536.4	#N/A	#N/A	#N/A	#N/A	98804.4	98576.7	128854	272845	#N/A	#N/A	#N/A	#N/A	#N/A	#N/A	#N/A	#N/A	#N/A	#N/A	#N/A	#N/A	#N/A	#N/A	#N/A	#N/A	#N/A	#N/A	#N/A	#N/A	#N/A	#N/A	#N/A	#N/A	#N/A	145521	400966	171087	#N/A	#N/A	#N/A
P_O43707	O43707			ACTN4	194074	209124	234666	243811	258126	200781	458599	195136	180211	120029	249726	170131	268837	152407	348194	533263	249527	284159	312024	141329	90944	104088	154418	338879	288111	301229	651067	143765	262413	175469	141673	224097	118787	467449	125695	371885	250017	241392	124681	883596	203975	251260	473718	302678	360214
P_P43121	P43121			MCAM	186974	170216	312657	324762	221674	119127	231304	362825	379780	310755	266374	117516	198273	176409	78824	180555	298392	302642	106933	331999	292329	221298	366659	264743	110610	243211	30976.9	193961	240162	103512	317018	334777	157269	449767	268391	423074	86679.8	332419	337874	343529	221117	144595	200703	161301	180601
P_Q9Y3Z3	Q9Y3Z3			SAMHD1	218814	216259	276101	229794	142723	342265	249097	241038	165371	#N/A	199581	375280	229546	220689	311252	357707	166146	325084	158405	356012	126757	514323	197192	293763	133396	177508	88577.5	189376	249855	125258	236130	239554	535087	183128	181853	199023	173287	389799	402030	184441	303010	183192	229046	130943	221349
P_Q6DD88	Q6DD88			ATL3	80029.9	191041	161602	286089	106916	343346	161488	211910	169293	42953	128798	250751	126677	311423	106224	133194	159086	117888	190388	129220	183260	231165	382093	107421	93422.2	107568	146132	129415	148051	206779	182524	338100	201365	149250	300033	143314	72251.9	195054	250481	381540	154579	106753	112202	77279.3	103598
P_P16144	P16144			ITGB4	207312	196111	206760	199463	164712	197522	193742	141115	148806	65065.3	198239	233286	195678	314435	179721	161257	194124	196953	269448	64213	229610	104130	343043	298443	197867	179751	140123	200226	237625	177346	115171	168476	115526	258910	307430	186754	281679	160548	150841	128999	306069	163998	159313	237884	142600
P_Q8TEM1	Q8TEM1			NUP210	182809	207903	236765	228457	105754	247321	158703	363892	159771	107601	136914	421323	182287	290470	108560	104385	123734	240086	150576	334391	304706	768907	341872	140230	103853	119348	185218	317471	159382	104867	217288	283014	798184	100476	136872	137122	107961	227007	203715	110082	172143	117155	142128	139945	144982
P_Q9UQE7	Q9UQE7			SMC3	252809	249580	254907	370749	207407	242946	231680	234150	203076	373791	252878	200282	270105	199722	318035	229765	165038	248347	204786	309109	162170	346255	210316	368403	180641	250785	183077	200168	192525	199896	226802	216927	405957	259747	132864	276405	172609	299085	170762	265055	210684	201729	255095	212664	256766
P_P02786	P02786			TFRC	99941.3	178777	89241.2	203894	34110.5	119587	92590	587317	106180	87992.3	59022.3	203758	55614.2	290333	170628	58220.8	77788	126081	170576	79286	385669	237559	195079	90464.1	176948	120159	285420	72988.9	58045.9	315854	70267	118836	126670	59699.9	121535	106170	213290	78996	172036	69722.2	164995	58372.7	102084	120595	58321.5
P_Q9Y5M8	Q9Y5M8			SRPRB	105884	213542	191558	309239	81661	294607	108417	280594	281450	236532	159593	285118	137015	339725	146784	104177	133676	141463	172470	166397	222809	228247	207896	93230.3	145994	147605	171128	106492	119478	268924	113138	148435	174557	80496.1	185675	122869	77617.4	154505	211885	155740	155515	112665	167521	123177	126684
P_Q92830	Q92830			KAT2A	#N/A	#N/A	#N/A	#N/A	237569	313792	#N/A	#N/A	#N/A	#N/A	437285	300761	134601	174140	#N/A	#N/A	#N/A	#N/A	#N/A	#N/A	#N/A	#N/A	#N/A	#N/A	#N/A	#N/A	#N/A	#N/A	#N/A	#N/A	#N/A	#N/A	#N/A	#N/A	#N/A	#N/A	#N/A	#N/A	#N/A	104258	53296.7	95091.8	#N/A	#N/A	#N/A
P_P14920	P14920			DAO	#N/A	#N/A	#N/A	#N/A	#N/A	#N/A	#N/A	#N/A	156928	32755.6	#N/A	#N/A	#N/A	#N/A	#N/A	#N/A	#N/A	142135	112811	161782	415953	36102.5	174595	55988.7	109764	156713	17257.7	#N/A	#N/A	#N/A	1.90576e+06	100911	#N/A	#N/A	#N/A	234636	718545	#N/A	#N/A	#N/A	#N/A	#N/A	195413	#N/A	503061
P_P10515	P10515			DLAT	313068	299077	392649	425106	255062	300482	372111	250070	551601	139407	446958	279064	407714	219211	231142	206433	199649	280330	169483	293296	65436.7	410479	274094	365063	232783	398745	158850	353483	252968	182760	210563	193641	907152	182335	216597	281450	108959	206511	153863	269687	125086	211431	320402	536985	401012
P_P30837	P30837			ALDH1B1	128260	132713	207076	166830	119536	373732	387626	162686	225659	144138	261639	87769.1	251779	108737	69195.9	128989	109326	113572	414027	68159.9	87365.9	48314.6	652181	217590	187438	103131	76882.7	49631.1	89232.4	141136	76574.4	249735	45795.3	200476	92691.7	152299	58080.3	512933	636962	224251	85596.2	148517	134572	40720.6	127036
P_Q96PV4	Q96PV4			PNMA5	#N/A	#N/A	#N/A	#N/A	66506.2	694575	#N/A	#N/A	#N/A	#N/A	51420.2	51647.7	74586.7	42946	#N/A	#N/A	#N/A	#N/A	#N/A	#N/A	#N/A	#N/A	#N/A	#N/A	#N/A	#N/A	#N/A	#N/A	#N/A	#N/A	#N/A	#N/A	#N/A	#N/A	#N/A	#N/A	#N/A	#N/A	#N/A	47867.5	42788.9	89954.2	#N/A	#N/A	#N/A
P_Q9Y4D2	Q9Y4D2			DAGLA	316240	232054	116372	144848	323907	99725.2	271059	272357	202276	276993	152604	55500.6	245756	187106	#N/A	#N/A	#N/A	#N/A	#N/A	164306	317506	119986	189737	#N/A	#N/A	#N/A	#N/A	#N/A	#N/A	#N/A	220238	180916	#N/A	#N/A	#N/A	#N/A	#N/A	154188	289257	108283	243200	353502	#N/A	382797	231704
P_P04233	P04233			CD74	111531	263094	124184	280108	66697.6	233505	63052.5	148058	141618	60126.4	90701.9	370400	71063	410689	98626.4	53842.8	75931.4	273680	107230	528902	228955	1.14282e+06	315503	79332.9	78572.1	72732.4	88184.1	400719	149851	121896	130291	178918	956037	51991.7	435730	96254.1	100300	133450	261334	48891.6	180672	95469.7	88819	68679.6	34566.8
P_O60716	O60716			CTNND1	212946	228274	200600	237373	142353	351559	156798	277897	171784	98098.4	145054	149198	182831	156086	330571	221134	371575	172456	155423	126537	101059	108685	213264	212084	158986	178880	239013	212002	552617	312320	174839	175285	145589	251429	183409	170400	178021	184333	195158	133606	146317	147392	205604	183043	249832
P_P49748	P49748			ACADVL	210546	150697	106045	300506	235025	215362	108831	207636	212785	130965	164189	404241	139897	231667	195592	96441	82642.1	144768	273648	151988	100265	173313	228280	105635	169824	143818	277943	101673	105684	378547	136590	259409	82889.8	117152	85154.5	117506	135975	95110.4	146963	128152	128314	158261	162638	143655	151267
P_P48509	P48509			CD151	84061.1	161915	126026	257980	95729.7	173488	95546.5	324673	170311	60485.1	124650	155786	99575	300348	51657	66486.7	103588	76788.2	151397	83513	402757	82298.5	300859	63238.5	69623.6	80330.5	150651	92315.8	105076	170326	117957	245413	80759.2	241311	289448	80004.2	67263.3	126199	298400	125863	208381	91685.5	60599	63309.2	95620.1
P_P02538	P02538			KRT6A	232196	140544	93938.9	26148.1	355833	47799.6	91333.4	27772.2	75143.2	1.34896e+06	68370.8	40338.4	116499	120746	174551	185733	365931	#N/A	#N/A	341807	275298	26757.4	29667.6	#N/A	#N/A	#N/A	#N/A	244692	115079	178629	495838	166555	123449	195217	152969	#N/A	#N/A	77684.3	77645	173777	67872.1	177624	#N/A	349250	100257
P_O76054	O76054			SEC14L2	#N/A	#N/A	#N/A	#N/A	#N/A	#N/A	#N/A	#N/A	#N/A	#N/A	#N/A	#N/A	#N/A	#N/A	#N/A	#N/A	#N/A	382464	145020	#N/A	#N/A	#N/A	#N/A	387959	264946	344044	169923	#N/A	#N/A	#N/A	#N/A	#N/A	#N/A	#N/A	#N/A	351472	236068	#N/A	#N/A	#N/A	#N/A	#N/A	429625	#N/A	#N/A
P_P61604	P61604			HSPE1	296581	270361	92489.6	429963	64201.4	310714	56563	89974.3	52013.7	180462	82253.4	538636	72311.1	111533	47024.7	167059	53518.8	119840	365282	52116	64982.9	260157	280490	157563	120187	139627	42689.1	35049.5	133831	298321	63996.6	391279	46889.9	112215	61868.3	125638	68744.6	125484	136186	117395	57393.7	93901	80150.4	150238	68588.1
P_Q8NBQ5	Q8NBQ5			HSD17B11	76394.3	266099	126324	288047	38956.1	239689	77046.1	296489	79681.6	44271.6	76773	232022	78382.9	401853	278184	84288.4	121600	111997	146001	111186	145065	245398	310207	116471	115509	112675	98829.5	142678	91861.4	178085	102543	167426	187600	57991.5	300907	128053	120970	152810	247370	62333.9	146005	55904.3	103813	63528.1	35263.4
P_Q9BX69	Q9BX69			CARD6	#N/A	#N/A	#N/A	#N/A	#N/A	#N/A	#N/A	#N/A	#N/A	#N/A	#N/A	#N/A	#N/A	#N/A	50884.7	111887	367184	#N/A	#N/A	#N/A	#N/A	#N/A	#N/A	#N/A	#N/A	#N/A	#N/A	78003.5	108679	115662	#N/A	#N/A	180892	153048	124441	#N/A	#N/A	#N/A	#N/A	#N/A	#N/A	#N/A	#N/A	#N/A	#N/A
P_Q14247	Q14247			CTTN	184424	202538	202684	205324	148413	225609	169709	208547	121915	126477	129471	208542	214881	187916	251411	284952	420185	180742	212783	131403	128435	85598.1	148878	277242	213741	157009	62306.4	110474	243270	184837	144538	211428	74693.8	266568	167865	246243	211357	202342	214957	179038	298141	158672	225869	162459	262138
P_Q8WVV4	Q8WVV4			POF1B	104407	312131	72768.2	101323	85018.3	118681	84127	86957	34358.3	354586	52808.2	99975	148452	241270	758777	123375	164885	80140.4	156731	82995.3	75762	30901.2	458515	125183	176793	59021.2	158237	115006	94009.4	398772	117339	158627	61957.2	183034	417691	66708.3	193876	62865.7	76173.5	89518.7	53828.5	163175	85578.6	101329	51924
P_P43243	P43243			MATR3	281570	291152	299099	327136	161005	407023	192192	212251	146864	301864	228509	157030	285352	100086	273300	277504	214906	328615	150455	173479	121844	206781	185888	307519	121311	152676	183334	217164	295030	206664	172345	179270	237259	250996	170566	204241	128350	327567	162198	223665	174754	125114	176894	175150	219031
P_P55011	P55011			SLC12A2	96912.8	119042	80441.9	364069	62104.8	97036.1	69932.2	222374	108019	90227.2	76688.1	63831.3	69064.3	194132	154404	58629.9	61155.8	60468.8	399681	130712	583822	79454.9	236018	59179.3	114207	87434.3	281071	73517	105297	265047	113009	93591.9	30107.7	82842.7	150177	70684.3	113051	83841.1	216261	114228	99241.9	46355.2	79476.1	160042	127044
P_O15260	O15260			SURF4	35323.3	52980.2	53376.8	55931.8	187415	205573	49117.4	75228	#N/A	#N/A	207582	306909	161492	327244	#N/A	#N/A	#N/A	232432	307931	#N/A	#N/A	#N/A	#N/A	165949	198927	184787	355910	#N/A	#N/A	#N/A	#N/A	#N/A	#N/A	#N/A	#N/A	227527	198586	55415.3	64853.7	226613	215385	191598	220410	36439.1	#N/A
P_Q01844	Q01844			EWSR1	294241	211321	353047	250286	135399	287146	378039	154123	129407	133935	118233	296768	206094	217532	246221	367761	318779	405875	140375	194299	150906	152367	126390	453268	201212	236834	67309.1	106904	255268	124375	132828	179213	138621	179353	172831	224483	268451	276892	125580	117119	307401	174470	286746	264533	199575
P_Q8NC56	Q8NC56			LEMD2	121183	157785	222693	268284	123135	241685	244512	220887	175229	52032.9	145258	191919	134205	335547	100600	115441	165134	125336	179716	134453	195199	202258	275599	137070	102119	122806	101617	127883	129252	145293	142903	284512	246058	133172	305181	139482	101336	179804	219735	141915	190349	105072	100672	130919	91169.4
P_P07737	P07737			PFN1	103415	123361	157955	180961	114459	163015	331924	251870	121433	45970.7	138228	145832	147118	94549.1	367353	88244.4	141100	187297	218059	154527	75035.8	299266	115848	157744	282602	180192	809013	228851	115704	228573	83470.5	94162.8	159500	114053	121317	131032	381791	63435.2	154532	1.06231e+06	99082.5	157604	149234	70831.2	68820.1
P_Q13011	Q13011			ECH1	197033	255435	124690	333383	131873	293513	119937	67781.2	191592	127527	134970	467400	136928	177839	56339.2	122782	88347	161092	428615	162817	68337.2	364568	197089	129131	98695.9	169804	47112.7	75062.9	71109.1	94498.8	105301	324851	375273	106396	251477	131341	77654.3	232550	210619	247217	113210	111088	128715	166647	108153
P_P32119	P32119			PRDX2	260964	208829	191377	151307	252174	143675	436335	94261.5	149295	739619	124057	224289	183584	120635	213750	359649	267309	141740	155250	204911	100813	106080	118932	235626	196161	140309	161371	236383	200416	137811	122278	123915	152051	274215	178073	158835	346590	143427	115531	219002	129015	216714	171219	192788	173216
P_Q12907	Q12907			LMAN2	100188	189517	164766	229835	58669.6	250761	55857	192570	170030	112042	94772.6	334519	64944.8	346185	78678.8	56138.6	131301	141600	173112	122812	309627	207705	222617	42201.7	56069	70889.2	184205	150945	106621	233588	78846.3	136429	167540	58001.1	195788	83265.7	68755	113544	199515	60813.1	130812	146150	60347.8	117525	59588.8
P_P11215	P11215			ITGAM	74079.2	117434	133674	115726	64269.2	70351.2	85919	206332	127549	66120	135529	220870	86803.2	436575	75129.7	95929.1	145629	93876.2	83861.6	134044	656779	126745	190927	42777.3	52075.9	70869	26764	141578	84180.1	166782	162976	152442	163179	101902	220127	70319.9	60239.7	89773.4	126516	71560.9	554216	73760.5	46936.5	41753.7	104270
P_P09622	P09622			DLD	225524	181331	153037	141428	316406	323648	139168	123645	801451	70184.6	581646	417848	172649	210424	64283	121596	151338	165726	273488	163661	83792.3	237803	317413	137703	201426	311325	84222.5	124558	158123	198604	98879.9	273404	79612.9	146025	77257.2	166003	134443	153072	304953	118129	95541.1	145137	351306	266472	331715
P_Q02978	Q02978			SLC25A11	145592	192333	246507	318157	121406	202670	137181	211742	500330	46469.1	250498	278637	139132	227268	126986	176148	168093	181977	98645.3	269229	219720	344739	353077	231512	143416	154732	134181	277661	187347	101838	136367	232915	556069	157209	283243	205965	81212.9	268069	188353	185375	178847	86081.5	129078	125602	116231
P_Q14011	Q14011			CIRBP	118664	68584.4	370734	599741	18661.6	15487.3	67103.9	101169	#N/A	#N/A	249420	122286	1.38523e+06	229123	18702.7	119805	36110.6	#N/A	#N/A	#N/A	#N/A	#N/A	#N/A	#N/A	#N/A	#N/A	#N/A	311902	224842	136613	#N/A	#N/A	13123.1	32515	33877	#N/A	#N/A	136917	188946	5071.3	583816	2366.28	#N/A	122116	#N/A
P_Q9BZ29	Q9BZ29			DOCK9	#N/A	#N/A	#N/A	#N/A	344247	117292	#N/A	#N/A	#N/A	#N/A	193394	76264.8	368646	161698	#N/A	#N/A	#N/A	182824	282612	#N/A	#N/A	#N/A	#N/A	263278	215722	405421	7801.54	#N/A	#N/A	#N/A	#N/A	#N/A	#N/A	#N/A	#N/A	271479	438844	#N/A	#N/A	60860.9	232660	297871	163530	#N/A	#N/A
P_P13804	P13804			ETFA	115905	184556	107071	172224	148340	367448	115764	185174	269386	296381	117995	331419	104283	179826	300000	61996.6	64369.9	123100	245060	328024	141854	371141	304686	151824	162847	199913	197057	113295	61594.3	75516.9	228048	268181	156829	57739.1	99660.4	177060	144825	125862	163652	192638	51584.7	92953.4	200021	120541	154071
P_A8K7I4	A8K7I4			CLCA1	48416.8	38164.9	127598	40703.2	51816.7	66620.4	134231	34214.4	51239.7	15910	50660.8	42877	525688	67122.5	38646.9	39830.2	61017.9	158841	412926	51605	58682.4	36798.8	76359.2	607212	423666	197236	1.42584e+06	63839.1	69866	49494.1	68651.7	58843.3	62393.7	62223.5	83065	142480	561257	53067.4	47662.5	198909	68823.1	72038.4	157665	63324.3	72021.7
P_Q53GL7	Q53GL7			PARP10	444435	232789	188026	88697.7	360548	203082	246578	171157	#N/A	#N/A	486082	174145	359610	315959	372984	413458	346830	433066	119609	#N/A	#N/A	#N/A	#N/A	329758	173064	552432	44099.3	667664	199942	235574	#N/A	#N/A	204935	222725	162010	454585	108300	278727	308176	326878	172657	392625	362898	783900	#N/A
P_Q14258	Q14258			TRIM25	231714	215352	208952	149722	164059	132718	164852	156722	170266	154852	224103	255744	191077	154304	187602	292257	185412	297459	137234	143816	186009	114843	132120	305117	206795	208000	252398	140883	198096	100122	128945	172170	218433	167100	179148	226433	262982	200810	189738	141524	386688	218106	224521	150177	181591
P_Q15365	Q15365			PCBP1	362592	271424	307823	161494	96549.9	315614	187713	199128	141217	155251	101159	221668	170433	99585.4	242249	388764	207376	346804	148368	203806	175378	236392	123990	518351	359042	305020	85671.2	95987.3	252785	140432	147426	141659	132912	200143	122093	213506	286668	326639	192305	144530	199276	148322	218913	140350	209606
P_Q63ZY3	Q63ZY3			KANK2	322708	225063	550347	286879	223437	188861	460747	129299	209001	55690.6	299381	122837	501318	129229	177634	567736	358472	406917	191191	98898.4	80238.9	57535.7	186549	709944	287937	339298	102796	260732	485814	210882	172273	257862	203683	780320	175044	697544	169099	528424	147215	698891	298065	267368	572504	298275	644439
P_P21397	P21397			MAOA	123416	301834	122778	286369	176025	274237	110185	148472	306808	144387	160175	105094	156218	196344	50152.4	133159	95942.8	125039	147056	156151	152399	44789.2	333262	127065	138930	180050	133830	197600	229139	273645	236344	119910	60325	271542	282033	193186	235241	134504	105791	98075	125710	163626	151691	295536	257091
P_P28907	P28907			CD38	112217	237068	244568	137768	79608.7	159987	77582.8	140816	184122	108525	104305	530606	87116	561764	70254.4	97799.2	189502	208487	66670.8	143005	234473	171860	264832	56790.5	40646	57908.3	39983	167070	116441	67304.7	95480.8	123313	233426	71189.5	198948	125168	66017	163102	246041	71263.1	182154	86227.9	106227	63513.8	106291
P_Q92544	Q92544			TM9SF4	85722.5	159859	111209	300049	79132.8	164487	91658.5	225055	149277	47931.2	94104.3	212750	62410.6	232360	101498	64977.4	96508.8	80582.3	154283	99396	141039	160203	219561	43426.9	130819	70637.2	393686	107473	107845	207179	66303.2	132481	96939.5	89080.2	399924	42522.5	99393.7	91652.9	163810	48311.6	114267	77259.1	82579.4	91696.1	80825.2
P_Q03519	Q03519			TAP2	109608	170240	152080	168119	92048.1	205941	114403	181111	131834	109778	117894	314786	109494	341799	263434	103931	103607	181205	114573	210046	208558	501480	307737	67054	67548.9	56340	134053	130121	89344.5	142673	110736	112194	317835	111813	136364	55259.9	161110	178246	375255	98211.3	234472	92433.3	62434	131501	72570.2
P_P36957	P36957			DLST	139075	201621	122775	162161	208710	361610	137366	99578.1	228788	54076.6	146921	333854	184111	232222	85062.9	45650	48594.5	114891	321548	136822	87481.2	310539	296050	182120	110202	163853	135502	75784.7	87648.5	391552	104470	325233	169258	72893.8	117866	161692	77935.8	125546	138762	256962	84175.8	157914	143311	217355	139446
P_P00338	P00338			LDHA	117135	169996	147642	217524	152422	238100	344429	176998	110926	94114.4	93147.5	176653	109376	164233	530896	81652.7	137900	160649	216925	209452	130760	470836	177464	132585	255456	109562	332098	94851.5	108628	260153	164101	233746	67751.7	137033	91631.4	118945	199325	100328	163497	309338	141272	141385	87834	134699	64698
P_Q99460	Q99460			PSMD1	300649	121321	53924.7	47158.4	104559	95756.3	72666.4	74857.9	182819	249547	90647.6	133006	157396	165503	180687	466625	740671	154027	133458	201356	146123	26805.9	47410.9	181918	194921	167460	229936	1.1469e+06	258175	226790	849848	84904.5	498999	287782	245009	146279	174240	158189	137792	156554	325702	206073	189360	246067	447746
P_P13671	P13671			C6	117582	117586	183544	84644.6	220076	86131.5	142599	451045	92067.1	68649.4	120076	163220	172472	117778	92444	121087	482417	123838	191553	125301	199372	88568.9	123009	321876	231995	184323	362213	186464	147125	76295	223532	104611	182313	142140	130393	211497	214220	196783	166244	195911	195869	131067	152852	132580	162219
P_Q15019	Q15019			SEPTIN2	306644	226029	269683	295669	140827	166345	271702	167573	209265	53473.4	225575	252151	270931	166825	259465	515456	297629	288378	241433	155181	123252	188472	193449	508209	164456	367160	236982	85426.7	286620	133932	185102	301320	114449	640672	149180	385104	61046.2	363724	127404	319049	200238	186865	438083	223086	430585
P_P62829	P62829			RPL23	231639	214151	273685	332446	133594	316621	243428	299686	177999	113453	173823	97758.8	208075	88944.7	533096	247214	172313	189164	139229	214398	85727.8	310624	104269	148959	178950	104722	299926	155838	188955	297548	147222	183099	316857	183339	122154	126277	102560	195511	281512	226798	122745	122534	150824	167828	205229
P_P01876	P01876			IGHA1	883584	382580	671347	212441	524917	114010	438035	128301	760856	491149	553021	210801	596006	141078	204025	373367	113399	1.3384e+06	261170	251479	129274	123606	171808	1.24954e+06	383599	481282	84640.7	532956	1.4584e+06	63127.4	114851	141798	213654	294502	102457	848689	31251.8	476999	117064	355307	268630	1.84595e+06	1.23679e+06	308813	435601
P_P26038	P26038			MSN	193174	189197	193274	175960	331872	121310	455024	176932	138374	112484	225941	318887	280007	202129	206639	298908	393993	234848	156101	192876	128604	249237	207863	256532	137530	286354	162803	237423	211111	219561	189203	186815	197303	255146	149262	362140	140370	308482	151790	1.6026e+06	196607	251303	258151	151807	204538
P_Q9H444	Q9H444			CHMP4B	136969	193722	277055	296360	106303	277459	147264	220383	283272	56808.2	290416	170728	262343	175041	151585	168421	129110	199930	110124	248004	156931	377001	289893	270567	130332	316629	164658	126463	145530	118563	183309	191383	408670	238023	223529	236673	109167	234790	336571	325142	176266	183358	196626	89951.9	176133
P_P05026	P05026			ATP1B1	67871.9	205802	50695.8	375034	95740.4	197364	42051.8	166164	185943	13011.1	108561	143319	94708.1	298633	173546	23282.8	35661.6	59603.7	287043	59398.2	198166	59075.5	303954	70693.8	104760	83668.6	180933	34780.6	52036	301744	84727.3	196521	19058.8	69231.4	184711	77914.3	118606	56430.8	112528	51661.3	94057.5	62512.9	92651.2	108952	104076
P_Q14192	Q14192			FHL2	96429.9	183401	123960	126908	93217.3	115583	236792	185741	65181.4	19279.2	67398.3	190942	97507.8	85798.6	314712	200357	625390	82681.8	275018	42269.1	299230	15796.4	127371	107666	170109	80258.5	189287	118276	124538	176124	92718.2	123759	34849.8	147753	133047	87136.6	253341	85540.9	87931.2	137110	147520	90070.6	87109.4	76208.6	122244
P_O75038	O75038			PLCH2	#N/A	#N/A	#N/A	#N/A	241489	93349.1	#N/A	#N/A	#N/A	#N/A	440630	185074	236504	268361	112170	260784	209817	#N/A	#N/A	#N/A	#N/A	#N/A	#N/A	#N/A	#N/A	#N/A	#N/A	557994	185675	78577.3	#N/A	#N/A	793646	125164	167389	#N/A	#N/A	#N/A	#N/A	171767	277499	259619	#N/A	#N/A	#N/A
P_P50990	P50990			CCT8	187478	187348	158110	223430	155439	187654	160119	138365	132898	35532.1	119741	235519	130192	195596	220554	204845	141870	201977	173781	182368	104173	237768	114323	231859	194017	178518	425916	208633	132915	175757	237405	171212	131074	194877	190039	186111	195030	184227	158929	162456	196645	115978	197383	151652	215306
P_P49368	P49368			CCT3	307901	212826	195946	203711	143603	196838	172898	168978	117010	187072	135534	200173	129996	108575	233133	278431	128410	245694	161708	216217	106807	248779	136497	285513	167858	190008	437421	124755	155785	162711	127959	189599	159107	188148	124319	207945	189780	241436	176825	191140	181368	124051	210364	132042	141713
P_O00461	O00461			GOLIM4	79337.6	219901	93375.4	242573	78988.5	140571	77983.6	241274	155564	109354	111873	129802	88461.1	307689	80695.7	69261.9	113996	82157.7	165029	74399	224144	72149.8	236840	70039.6	118592	100943	103671	114365	117099	251300	90396.7	180166	83731.9	122387	336957	102350	59659.9	114521	116804	91873.3	131526	86837.7	103650	117379	81502.7
P_Q93084	Q93084			ATP2A3	126189	163922	183374	117102	58335.7	102590	81255.2	87692.2	168869	195937	112118	325369	101770	331683	47931.2	123741	143481	158901	170510	292233	192831	473670	268689	102509	113760	79188.5	279226	245930	176523	276005	173695	115674	456280	111295	161283	118826	121641	215761	110577	56040.5	137650	118423	122932	145591	151438
P_O60762	O60762			DPM1	58504.6	250912	124275	202466	81087	244196	88722.4	221273	135046	46431.4	127757	259045	78239.4	173119	88839.8	107487	94612.6	139321	208236	122036	152248	227345	224303	110474	116906	116195	215526	118875	90663.5	131787	118373	145773	202557	208931	155458	122070	149503	108349	300533	116448	115438	69792.9	109322	71431.9	81131.6
P_P50895	P50895			BCAM	311678	130630	410209	134373	770194	140685	287162	203720	492682	27621.8	664794	168924	575561	227570	71237.1	154615	532994	473494	111749	207410	175140	103818	230467	863746	160588	501102	47911.6	433852	441723	93964.6	359362	231741	195321	462744	244160	1.30588e+06	151688	675320	102833	366465	290902	510658	565836	236795	575069
P_P46940	P46940			IQGAP1	196472	179147	202216	207823	190452	187152	291766	198996	129435	19407.2	169129	168380	224817	173897	297209	267595	206712	215607	264293	191287	69420	223672	153081	237235	205994	206360	362994	195068	178803	232232	142741	139144	215683	235232	96581.1	242044	202684	224882	142166	498795	184718	215553	239676	145645	161821
P_P16422	P16422			EPCAM	26866.1	65821.9	31614.6	120133	26728.9	307741	50865.1	219255	57125.3	29268.5	18551	69381.5	24181.3	158869	132781	37910.5	48260.7	110123	412683	31488.3	236775	14503.1	236930	58901	173159	77671.9	171807	41698.7	40892.1	377088	85024.9	71807.5	21577	71463.5	138520	49922.6	116739	30415.7	328280	16023.3	105053	37473.2	68287.2	39296.6	56411.3
P_P61009	P61009			SPCS3	156690	252673	422026	244646	44000.6	224847	33099.8	144615	264991	81342	172729	448726	65587.7	356559	62155.6	93835.6	164153	255319	92986.8	144206	274143	222229	177011	61633.3	42107.2	132299	59164.7	169138	149689	135997	137937	143293	286900	62021.3	172832	174279	69206.9	210227	175008	51746.8	125305	79410.8	185118	70981.4	116960
P_Q13642	Q13642			FHL1	123811	62838.7	153352	104700	169937	100995	503999	76754.3	104767	183707	173498	103198	338186	136372	83037.2	397801	395007	221730	147555	170313	353396	62449.3	230705	311200	183931	367666	31665.1	97259.1	206757	121609	67354.3	122339	182792	856127	340434	330762	307817	132156	58498	455432	318248	187343	301047	96702.6	277714
P_Q13576	Q13576			IQGAP2	346516	211855	208260	340691	226409	195390	194619	142694	230300	215794	227344	225747	279197	224007	244134	352511	134931	244779	198386	148463	139197	155184	137895	274270	193874	207081	107004	150933	274679	148551	128974	191994	281177	140064	170913	174564	98279.7	229441	134674	179893	157224	168839	159627	342038	261564
P_Q96AE4	Q96AE4			FUBP1	546326	326822	234404	158984	128709	246436	102608	248173	106213	261800	114865	244419	157459	113355	132627	353162	195832	425874	78090.7	170702	125374	136343	121343	404824	140885	205077	50867.2	181233	261319	221114	110152	142254	146069	152693	97717.3	225360	216731	300785	151126	99997	205417	159154	205385	109393	178473
P_P35613	P35613			BSG	120084	180489	93599.9	142743	70336.8	233163	59187.7	149983	206863	65182	81089.3	228495	76837.9	417821	74046.7	34742.3	54636.2	54683.6	160898	52760.8	391726	89682.7	187910	43690	53749.6	68930	34169.4	54889	48502.7	170993	143675	180027	55257.2	75208.2	136643	42653.2	59711.9	88543.8	303184	60196.4	189488	53301.6	84709.1	192094	92558.4
P_P00390	P00390			GSR	444628	274641	217638	182071	210872	153504	145734	93003.6	220163	190297	248790	316116	232079	147709	162816	437208	198157	303416	200731	132353	127238	102590	164225	360516	248070	414529	69646.3	137521	267722	142017	154414	214065	122820	321869	161792	257190	173452	223417	78453.4	150305	179017	175504	288256	194472	246094
P_Q04323	Q04323			UBXN1	281188	222802	197718	56090.3	164549	294806	215364	53053.9	#N/A	#N/A	163808	225858	236412	203015	#N/A	#N/A	#N/A	#N/A	#N/A	#N/A	#N/A	#N/A	#N/A	#N/A	#N/A	#N/A	#N/A	#N/A	#N/A	#N/A	#N/A	#N/A	#N/A	#N/A	#N/A	#N/A	#N/A	219626	155411	326087	184318	159638	#N/A	773113	#N/A
P_O75396	O75396			SEC22B	112120	211177	180020	322552	82643.8	357144	85618.7	232490	177296	63115	126309	235339	87204.2	179354	122561	93331.5	111458	187296	230744	211138	176161	381855	236109	72801.1	99715	121690	75893.3	139169	134633	141572	159037	134305	305882	73127.3	139906	103657	125867	107346	148875	148922	84627.2	94048.4	107817	113840	118008
P_P60981	P60981			DSTN	154382	174483	365883	256112	211363	204403	909946	217694	162785	44894.2	157445	95465.6	235262	80311.9	252779	172274	283499	94319.2	180284	107921	96178.9	65307.1	182400	189693	147074	122320	334626	110277	152751	160518	112186	181117	66911.5	547209	200951	158170	154259	287549	176215	1.83008e+06	135708	138397	95645.6	137374	112912
P_Q9BZ72	Q9BZ72			PITPNM2	102678	86757.9	109039	153993	325715	58187.2	135155	115589	107807	98448.7	213581	73047.1	160524	150672	168993	251277	183997	205079	270140	118414	139124	125114	103097	118509	136407	89234.7	162713	141036	210824	150936	98292.4	107801	112415	208650	446791	100881	304903	62588.4	98796.3	149447	452957	282499	67729	59178.6	88863.9
P_P62273	P62273			RPS29	230921	186502	265807	231825	111122	197199	162660	278525	#N/A	#N/A	111020	144663	91483.7	99588.4	377005	163302	347075	79640	100911	#N/A	#N/A	#N/A	#N/A	87734.2	166137	60847.3	67392	298356	111958	241599	#N/A	#N/A	247491	117338	166031	94172.5	112561	91974.3	133318	298515	124569	82612.6	79951.5	173720	#N/A
P_Q14165	Q14165			MLEC	58629	161798	115344	308925	70927.9	336298	56030.7	216291	178345	147238	112928	228486	62973.7	274490	183373	93390.7	104768	114078	135366	104911	68484.4	171645	275926	71212	107022	107253	154307	112803	95986.4	178911	131146	166899	223160	112245	134702	86180.7	92488.7	63776.8	119696	82897.5	77633.4	75284.8	107041	87743.1	102807
P_P20700	P20700			LMNB1	127959	160772	142956	240075	80953.6	406258	118508	139956	124824	154345	114300	169969	92341.5	194527	187644	99140.8	100351	180008	206955	542739	107259	937944	184374	127692	142867	100404	281202	161533	128920	152674	236859	180637	1.62955e+06	121838	127882	96263.3	96824.1	149909	138283	122906	95646.2	80756.2	110872	140589	130195
P_P06727	P06727			APOA4	219560	110366	152454	83120.9	393419	179648	278064	140806	207306	76730.4	277518	111305	522649	95264.2	195915	346474	325806	229733	187626	3.09415e+06	171641	326165	141591	1.8373e+06	242704	431619	383374	206680	412229	157103	223894	154899	101453	309238	170287	407749	287448	251918	84397.4	268841	176415	300449	265043	267149	479398
P_P04440	P04440			HLA-DPB1	105571	166974	117206	368675	76767.4	121917	103656	116749	141034	39895.7	81071.8	220265	144682	212807	#N/A	#N/A	#N/A	#N/A	#N/A	189098	110239	356874	265083	#N/A	#N/A	#N/A	#N/A	#N/A	#N/A	#N/A	56281.3	88258.3	#N/A	#N/A	#N/A	#N/A	#N/A	98083.1	206756	143252	147567	76386	#N/A	73203.8	145953
P_P20645	P20645			M6PR	47106.7	121100	68314.4	188179	33990.8	171371	29953.9	171274	64908.8	26312.5	37692.8	346489	35919.4	515387	49405.1	23919.4	61658.7	53467	135101	99767.2	289907	143426	178840	36342.9	47310.8	32787.5	79854.8	97042.2	46246.7	175403	77558.1	139373	163678	26512.5	234486	36435.1	51208.2	59967.7	128706	58327.7	205532	58061.6	35574.4	31166.2	60500.1
P_Q9NQC3	Q9NQC3			RTN4	61797.8	187709	103171	248930	51313.9	213140	81695.5	188464	78605.4	145053	90260.7	193392	85509.2	244539	56831	155154	90034.2	115377	160264	93527.2	154922	120227	266075	93289.6	67297.3	80202.6	96616.8	119195	114537	150484	97317	311251	126598	180061	142992	119092	113956	119463	159918	107909	126945	68425.7	110634	70039	99528.6
P_Q99832	Q99832			CCT7	152019	154893	136382	205635	82687	170251	159956	157771	108969	90465.3	105635	223423	83572.4	144352	248705	157716	121261	133704	160393	137630	125756	199742	124905	142559	164201	109848	484605	69011	98646.3	145311	117764	173076	141641	118571	137208	81114.6	154493	137500	177346	135366	145452	72389.9	122377	89276.3	93638.4
P_Q9BVC6	Q9BVC6			TMEM109	71424.2	197475	79090.9	177269	106900	178774	109379	157834	141424	44423.4	106357	265970	91368.2	295927	41620.3	56945.9	76702.9	83511.6	121378	160407	212714	284048	279574	74359.7	44185.1	88972.9	48591.6	212837	79129.1	156946	242289	260582	331053	106457	317054	109582	43617.2	143330	175782	80585.4	193989	122219	56726.9	94468.6	111937
P_P49458	P49458			SRP9	263807	182040	194471	227065	156489	175864	126034	169666	184538	99261.5	297172	274832	178847	117310	129487	145044	299704	184516	75226.9	177389	290627	115984	128090	155643	233784	166780	63821.2	202824	185874	105562	88868.2	158251	136699	74992.1	181924	110419	131748	156343	128408	108157	202115	223334	136117	99188.3	119230
P_Q00341	Q00341			HDLBP	397458	223352	258915	160468	179353	156339	128025	170986	168816	174790	147199	163693	167585	114332	333390	480900	272870	277587	158504	129293	123196	85393.6	113504	263900	159308	200749	283873	116081	221437	160417	139914	136863	81320	204863	142939	208720	207033	200066	146730	206357	160317	146679	216193	185092	276319
P_P51149	P51149			RAB7A	73258.8	141687	106574	190865	50690.3	237260	91176.5	254580	103066	138651	70981.9	148929	69293.2	155929	196905	88391.6	109279	106083	264236	129070	101380	321077	204732	64859.3	133508	70642.6	294265	89284.6	100700	274929	140911	154854	269829	82436.5	88683	71305.2	79560.1	83530.8	178232	109149	66818.6	49719.1	66679.5	77413.3	72156
P_P15311	P15311			EZR	290815	145992	93259.8	92194.7	380598	122450	99518.8	108658	167979	88620	250822	239210	173217	173069	582961	285865	117387	191125	196617	163527	70557.9	167926	108682	203847	229545	343641	645147	195445	185357	141920	126137	164792	106584	155242	104882	247777	219058	127840	91269.3	202546	157195	206231	204901	184447	258502
P_Q6KB66	Q6KB66			KRT80	164520	166279	67014.8	44360.8	168430	75636.2	74586.6	44544.3	62377.8	1.05965e+06	64704.1	41964.9	146288	142363	176610	210179	335668	156390	67992.2	286879	131858	32995.7	56302.9	107157	235030	121456	24998.9	244011	160257	116054	117504	86987.9	173308	290938	153132	152916	259307	73191.1	83698.1	100973	88722.8	275608	173667	211104	101674
P_P53801	P53801			PTTG1IP	58441.8	94385.3	54293.7	104372	57411.5	132781	50606.2	320970	#N/A	#N/A	54444.6	132244	44036.1	226494	#N/A	#N/A	#N/A	#N/A	#N/A	#N/A	#N/A	#N/A	#N/A	#N/A	#N/A	#N/A	#N/A	#N/A	#N/A	#N/A	#N/A	#N/A	#N/A	#N/A	#N/A	#N/A	#N/A	57677.3	133076	24040	202651	64180.3	#N/A	145661	#N/A
P_P50991	P50991			CCT4	222920	171035	151124	195849	125670	192583	143611	150569	103887	58750.2	103657	218702	108126	132422	253110	200125	108000	197683	155622	172350	101933	243950	129500	209329	160625	168885	443416	107704	102051	174152	126390	165643	213179	155771	126019	160940	159633	169186	150471	167960	174028	91683.8	175808	108281	138947
P_P34947	P34947			GRK5	353782	334767	174365	132922	351712	86610.1	163887	126149	#N/A	#N/A	164048	74668.1	255344	99333.2	#N/A	#N/A	#N/A	#N/A	#N/A	#N/A	#N/A	#N/A	#N/A	#N/A	#N/A	#N/A	#N/A	#N/A	#N/A	#N/A	#N/A	#N/A	#N/A	#N/A	#N/A	#N/A	#N/A	175308	248278	50656.1	229075	480375	#N/A	697202	#N/A
P_Q9P2R7	Q9P2R7			SUCLA2	170314	151451	125604	217630	146953	458467	157466	150006	327985	34338.6	146404	220686	136385	145789	302402	110479	79811.4	135998	197590	105523	57012.4	221333	203046	121816	137774	178438	74412.8	57825.1	79473.5	278751	118036	268613	119520	140173	103560	179581	105365	180153	192776	288297	83566.5	96940	235039	132783	192248
P_P17844	P17844			DDX5	121251	148032	130299	149504	67302.6	230959	100179	323729	67518.5	75282	79840.7	168428	104100	113462	396491	183869	176921	181737	117277	138932	63866.3	204668	92303.7	144427	138683	92846.5	335679	89026.6	140070	306835	103215	143424	127481	132595	87179.3	74977.3	194200	129480	138705	125437	155733	102305	103687	74636.2	79301.6
P_Q8N1N4	Q8N1N4			KRT78	158533	226858	52291.7	23184.9	170390	50959.7	65880.5	29833.8	73254	1.09401e+06	63477.5	39427.3	136628	138623	161307	182294	334596	161572	66843.3	280800	145494	37594.1	50253.1	101265	214863	96698.2	19723.2	262638	161980	88453	98896.9	76926.8	196262	331840	104560	171508	260688	67697.4	85739.9	120901	100808	313656	200158	234618	97445.8
P_O15145	O15145			ARPC3	126511	228984	139493	199996	101682	222069	106430	157905	135014	81302.6	128356	227492	91192.1	163585	169702	117401	114189	144590	217595	145848	74153.5	344070	137044	129801	169137	124755	161662	92115.3	118303	243719	109381	198101	205712	101891	166709	137675	145036	129683	147049	129153	83281.2	66576.4	156355	66826.3	130220
P_P17096	P17096			HMGA1	174137	151434	201014	599747	56501.3	698937	103742	332458	95323.1	53542.2	135913	62233.6	109142	59310.8	609679	88484.1	91018.7	207525	31101.5	749521	51446.4	1.86345e+06	213514	65069.7	32838.2	56374	41582.5	110943	182176	162171	353674	178390	2.16519e+06	126951	88739.5	39294.2	43527.7	85477.8	181308	74287.8	61416.3	83617.5	71867.2	131754	80859.4
P_Q99439	Q99439			CNN2	183263	212662	137511	117359	62025.8	145189	152499	222498	54461	97018	81932.1	241000	73448.6	98197.1	257045	197443	376262	231009	189491	135515	101001	101018	83497.3	208905	138044	155711	98649.5	58993.8	145153	135947	35997	121865	97283	150001	101751	179916	215061	171622	236297	92086.9	159711	84741.1	208166	72572.5	94301.5
P_Q92734	Q92734			TFG	423852	333716	322456	233710	159511	171796	206373	158673	120600	124479	178472	329808	231469	109665	120662	324312	276866	210435	154512	98934.8	78089.2	66154.1	122434	490090	115983	233226	70680.3	142277	317899	127288	89944.2	175893	61323.1	191969	133672	233224	65531.1	259460	111167	171161	191162	209471	232380	173891	261972
P_P24844	P24844			MYL9	163806	187724	337578	532673	260812	127475	346300	139838	229819	100056	381171	98232.2	323809	42804.1	28875.8	262762	71705.2	241172	163222	64578.3	78723	48448.9	233067	400524	78067.1	325503	23329	96747	170926	73973.6	52511.7	472673	46452.1	185173	246580	462797	36432.1	293198	211588	2.1359e+06	159177	286413	441751	96688.1	215931
P_P49189	P49189			ALDH9A1	115485	139341	106890	99431.4	108241	228727	163172	102665	120673	108605	78729.1	179828	94382.1	77273.3	129984	41208.5	80637.4	131315	206986	169277	57632.5	430389	149415	112890	185314	119634	560117	62079.8	66759.8	154830	119282	140353	135028	133497	92021.2	93165.2	314514	127468	117536	242863	70871.6	109760	126226	122804	71167.9
P_Q9Y639	Q9Y639			NPTN	53307.2	126865	90027.1	172778	36174.1	114281	38875.7	167450	#N/A	#N/A	80254.2	142633	43979.8	262213	#N/A	#N/A	#N/A	#N/A	#N/A	#N/A	#N/A	#N/A	#N/A	#N/A	#N/A	#N/A	#N/A	#N/A	#N/A	#N/A	#N/A	#N/A	#N/A	#N/A	#N/A	#N/A	#N/A	56692.7	174571	80231.4	123281	39959	#N/A	24808.4	#N/A
P_P49913	P49913			CAMP	25553.6	61222.6	38381.8	35459.7	40887.4	22279.5	25506.8	127485	25868	38930.2	41998.6	113756	23982.4	294064	20396.7	24729.1	39350.4	#N/A	#N/A	29165.5	735654	52728.6	54801.2	#N/A	#N/A	#N/A	#N/A	59339.6	40540.5	110691	55650.6	127516	50474.2	27828.9	159562	#N/A	#N/A	41569.8	172387	18566	305973	20769.1	#N/A	34201.8	32378.5
P_P49863	P49863			GZMK	125819	122641	223047	103566	148545	92741	124875	66496.4	190436	391044	329447	418647	160044	291286	114387	284045	177706	157658	39230.6	837122	141182	953262	190852	260253	88643.4	370453	35339.7	693438	190652	50521.8	341070	162079	541799	101291	76501.9	263781	94089.6	444818	119312	117037	373691	204726	113327	85550.8	89900.3
P_P48651	P48651			PTDSS1	143712	266154	45916.4	45308.7	38738	135444	51433.3	34327.7	83893.9	1.10605e+06	66989.7	118433	69206.2	158680	#N/A	#N/A	#N/A	58149.6	89051.2	362456	137608	181069	107494	67264.2	28279.9	75021.5	56221	#N/A	#N/A	#N/A	175623	86158.9	#N/A	#N/A	#N/A	87346.6	45490.7	72778.1	59803.5	37153.8	80634.1	91076.3	84214.2	230650	105853
P_Q9Y4P3	Q9Y4P3			TBL2	126551	183845	234660	296342	126377	188326	147821	132372	272870	71494.5	166183	166506	135890	224539	118739	133197	183088	115229	145698	135507	165230	120628	183134	133258	93428.5	159703	148162	121474	129475	159006	152686	111220	82133	90726.5	216929	136657	96932.2	183301	143696	120681	123684	137036	143291	169169	187927
P_Q14643	Q14643			ITPR1	145639	169130	279326	176761	145484	140388	179151	113505	220075	164843	180346	178919	206551	189659	64416.4	311696	149825	224380	123274	208154	161038	262635	270331	290550	122799	194416	32135	133402	289738	94587.6	152809	242086	206010	294994	251266	291569	122425	359066	135657	254240	194599	164300	244338	157900	240265
P_O95573	O95573			ACSL3	94172.4	170593	112991	227282	56026.6	185697	106225	191322	221316	53546	98773.4	181470	86871.6	239127	194629	78308.9	72533.9	95171.1	122709	100130	192043	144235	208426	59514.5	66357.5	97638.3	235199	148214	114907	240487	130390	145265	126077	96566.4	151748	65015.6	53658	124195	177277	76563.8	113433	37058.8	85199.5	143949	109240
P_Q7KZF4	Q7KZF4			SND1	165571	172890	164105	164684	198442	225937	195870	144474	170672	122299	157782	200119	167146	132106	302544	213577	176172	184336	157531	129868	136165	208626	103995	165078	139987	211490	249542	132607	151879	220127	234232	141410	183122	159550	108793	169917	171859	129453	123919	300493	130577	189550	201865	137021	238783
P_Q9Y6M7	Q9Y6M7			SLC4A7	151446	208985	145321	119155	#N/A	#N/A	194509	136142	#N/A	#N/A	#N/A	#N/A	#N/A	#N/A	#N/A	#N/A	#N/A	146277	178270	#N/A	#N/A	#N/A	#N/A	90861.4	111086	229033	66672.8	#N/A	#N/A	#N/A	#N/A	#N/A	#N/A	#N/A	#N/A	222574	234470	140767	195832	#N/A	#N/A	#N/A	192787	409176	#N/A
P_P61160	P61160			ACTR2	101679	186484	115016	192126	139387	207419	120866	158537	132640	99532.8	121149	195741	123042	152687	152403	100609	131426	135770	192265	177989	93157.8	475826	148170	91364.3	123423	95285.5	214496	143647	123570	200052	190671	171053	302880	165927	148277	100953	100986	153073	146607	146279	105612	108683	86282.7	88291	103636
P_Q92878	Q92878			RAD50	168333	151232	179479	169296	139681	220516	144229	149626	111920	78985.5	161431	191609	170330	168908	292643	232665	147855	209703	181907	167222	148865	144245	138589	176881	136982	163174	156485	172337	170187	215029	85122	149320	273457	202699	139184	182248	109141	191952	159546	129304	154102	127050	177324	150436	214711
P_Q14683	Q14683			SMC1A	171261	190786	196779	331920	116557	216156	155563	159166	150274	86675.3	157261	141578	199690	142215	283447	186437	134387	196806	146923	271946	109805	358983	181021	239758	141273	181169	157121	181301	191090	150461	174221	177644	340196	196719	124122	199878	128756	224704	108624	235817	138528	118799	196301	161507	242202
P_P13667	P13667			PDIA4	49747.1	81181.5	68471.9	57461.4	147556	218417	69392.5	65773.2	69441.5	110969	126037	165963	103704	106019	187572	51633.5	48556.8	111091	213192	55177.4	81011.1	69806.8	71508.7	121652	206627	103809	690262	51498.9	49071.7	361925	74486.8	101087	23312.5	66983.8	64131.6	105194	187223	52231.8	52365.5	123745	81750.4	125080	124495	58016.2	61691.1
P_Q9UM54	Q9UM54			MYO6	143650	135183	147786	180092	106719	244643	131097	138938	58237.9	116151	100629	117240	100895	148914	164148	105710	105979	99478.5	143543	69635.5	62071.1	80353.7	101673	142902	137136	106310	441164	115133	89426.2	189296	112968	146407	229366	84173.4	217299	102696	152153	94734.6	90746.3	83070.8	89534.9	103069	113112	95457.3	87048.1
P_P36269	P36269			GGT5	85765.7	168760	139397	267448	77997.4	235053	78148.8	118017	126010	195439	90431.7	246141	93227.8	175113	97119.2	92781.4	102651	150908	154122	104808	129584	145358	167541	91219.8	116031	107641	46564.4	149561	111985	68296.5	117439	197113	170547	73155.4	221709	93636.5	77538.2	114258	132721	104702	136771	71445.9	82707.6	68705.7	120140
P_P04003	P04003			C4BPA	124599	98370.2	127460	69787.7	105335	113914	186925	221105	72373.1	64176.6	124532	127643	119119	123000	112656	51902	149505	97725.9	505024	182724	256375	100629	72645.6	126349	167250	88317.8	77883.1	64481.2	97525.9	177914	141117	113621	162837	63715.4	72651.2	85530.5	235333	96081.1	185919	80536.4	124469	99403.8	79273.1	112079	173738
P_P46778	P46778			RPL21	161436	127953	254496	442715	97877	224006	198838	281797	182917	102669	149040	123106	241824	91778.1	298010	189014	68194.9	149656	113192	123070	42435.8	228896	98287.4	149235	145335	138871	269097	73385.8	111173	200688	122283	196843	177918	102338	66385	106190	100630	199539	138429	219501	122502	103468	143096	143215	202830
P_P22392	P22392			NME2	#N/A	#N/A	#N/A	#N/A	73822.9	174032	#N/A	#N/A	#N/A	#N/A	182480	176999	83306.8	213069	#N/A	#N/A	#N/A	#N/A	#N/A	#N/A	#N/A	#N/A	#N/A	#N/A	#N/A	#N/A	#N/A	#N/A	#N/A	#N/A	#N/A	#N/A	#N/A	#N/A	#N/A	#N/A	#N/A	#N/A	#N/A	90776.2	57937	84884.3	#N/A	#N/A	#N/A
P_P24928	P24928			POLR2A	171568	151369	165354	183737	214991	116930	137018	147851	199839	236182	236936	139269	267917	195655	235396	215155	176123	208756	93774.9	274369	142082	290552	176151	306196	187679	254206	88506.9	267033	196635	141003	195040	126143	445994	169839	172092	274685	123845	235222	153770	186990	200992	251862	259133	207393	208560
P_Q99959	Q99959			PKP2	55456.2	45172.9	48712.3	42765	57572.5	159078	44697.1	71369.1	36207.2	1.35924e+06	61071.6	52697.5	67478.5	95660.6	142362	56943.9	68252.2	50004.5	57845.1	94980.3	245690	57955.6	71155.8	66295.3	63794.6	57874.7	69114.3	58500.2	47092.4	86345.1	136053	77697.4	58567.5	58259.1	48098.5	61930.8	87887.7	43764.8	172810	51935.1	77053.9	51166.1	56633.2	45408.7	62716.6
P_Q9H4G4	Q9H4G4			GLIPR2	148483	179169	316094	243589	104319	83491.1	213312	202202	147348	81358.4	214333	167697	223166	138722	94894.8	238028	132508	214568	68422.1	125016	232560	231747	249446	248231	177307	242628	38584.4	152595	246276	117560	126009	216565	251841	152700	187575	250765	72657.2	234867	137101	303508	223294	124827	101264	115695	89499.6
P_A0JLT2	A0JLT2			MED19	97125.7	79459.8	286228	161332	355773	80316.5	607338	116493	123124	390454	224452	78581.3	286995	133171	35178	99726.6	53819.9	268659	242490	95093.1	86899.4	32251.5	47929.8	133048	245755	361845	19010.8	3093.68	77249	54388.6	60216.6	86688.8	147879	1.53342e+06	47579.2	289753	541403	135604	220242	379609	261946	436734	348015	145682	140250
P_Q02487	Q02487			DSC2	#N/A	#N/A	#N/A	#N/A	424950	84584.5	#N/A	#N/A	#N/A	#N/A	673362	118032	385437	209019	#N/A	#N/A	#N/A	#N/A	#N/A	#N/A	#N/A	#N/A	#N/A	#N/A	#N/A	#N/A	#N/A	#N/A	#N/A	#N/A	#N/A	#N/A	#N/A	#N/A	#N/A	#N/A	#N/A	#N/A	#N/A	291976	208451	433847	#N/A	#N/A	#N/A
P_P59998	P59998			ARPC4	102037	208174	146166	206256	104786	235026	147555	137636	105185	66089.1	143549	230756	109916	124309	202413	94652.1	74240.2	166996	237582	182089	27712.9	507449	153773	128014	148996	106508	432783	83612.1	109214	146259	84322	160838	244520	125367	109561	97861.4	39195.4	120925	123382	170543	78812.3	89531.3	108919	51121.8	64034.6
P_O75874	O75874			IDH1	168138	134239	131727	143383	167166	144310	143263	120281	258460	62368.9	107500	87195.1	124127	92007.2	134048	68581.3	65221.5	157264	214845	158783	261265	137491	145401	147366	196530	182438	331023	55429.8	72037.9	201387	561506	201998	36844.1	115281	60238.3	155462	276023	116803	109789	184496	88060.6	115795	153718	280491	332566
P_P30876	P30876			POLR2B	155759	172735	212417	192169	166151	132926	166023	163659	175322	208498	242351	164217	205931	184959	229006	184464	189694	172933	105085	235630	163961	253848	162968	247954	153338	198101	106787	231881	161014	133933	159596	115959	394673	128174	149000	195199	106704	237347	146358	135628	179766	184801	212695	167587	172267
P_P13762	P13762			HLA-DRB4	#N/A	#N/A	#N/A	#N/A	4999.19	3485.91	#N/A	#N/A	155286	#N/A	37477.1	291642	12731.2	628419	13584.7	24115.2	38768.7	#N/A	#N/A	18019	23869.7	3400.34	278588	#N/A	#N/A	#N/A	#N/A	129505	84521.8	100827	18543.2	126903	5028.1	38790.9	40553.3	#N/A	#N/A	#N/A	#N/A	6926.46	6700.26	5606.55	#N/A	#N/A	17334.2
P_P25311	P25311			AZGP1	109573	133040	53590.5	24118.8	109221	37954.6	160017	24167.4	63578.9	1.09713e+06	65893.7	38801.8	83842	88873.7	150825	145229	256449	84551.9	91266.8	210483	412952	18044.6	38015.8	76025.9	163693	67699.1	21953.1	406167	174569	59691.2	102127	47349.5	119134	185262	90820	140005	137002	129045	72749.6	84024	89492.1	161221	108280	215625	119182
P_Q9UHQ9	Q9UHQ9			CYB5R1	224045	172219	189230	371221	244128	271024	127055	188392	1.04965e+06	12609.5	437984	180870	302010	171737	99266	165030	128671	233385	118947	214543	86122.3	278596	219137	173857	106462	462736	67611.8	164526	209396	89740.6	135288	170094	454371	125339	239925	315306	69454.9	201125	148768	174955	105508	120390	633695	740588	533165
P_P04179	P04179			SOD2	#N/A	#N/A	#N/A	#N/A	52907.4	83429.1	#N/A	#N/A	18329.1	36327	19749.8	697338	24202.6	155070	23823.5	37475.2	72949.7	20331.4	273083	23124.7	76302	158557	153922	19717.2	50066.4	18047	28737.7	41060	34833.5	308003	44716.3	264337	18333.6	25968.6	39172.8	22379.6	24204.8	#N/A	#N/A	33829.6	36194.9	38578.2	20408.3	#N/A	6052.17
P_Q13418	Q13418			ILK	165115	143949	337207	258161	201955	204493	580133	173874	133552	53231	208672	108200	273725	94770.8	185032	385102	216873	262586	159523	99203.3	162586	85041.7	158525	419907	162013	237301	65778.1	103799	241565	114122	101680	229706	125921	822337	126516	425717	147260	360265	172232	1.03205e+06	157271	172611	333561	161811	228306
P_P62826	P62826			RAN	66770.4	116705	112371	180801	62056.6	241113	133185	252242	34001.7	#N/A	71683.5	158465	80264.9	103261	341143	85454.6	142933	93004.5	115841	115236	129244	342550	128811	131120	157711	87484.2	313243	81519.3	63932.9	107904	100906	125099	151721	61879	45698.2	84921.4	152920	99798.5	184094	130921	99381.3	63662	78978	40165.7	38845.1
P_Q16555	Q16555			DPYSL2	278919	197521	265085	208404	129636	181101	285539	163424	114240	79276.3	160230	137805	233313	95903	190328	328335	189484	276838	152534	184899	141680	121015	160636	466781	189247	280706	113106	109995	240428	89981.4	78180	241135	188545	352261	139099	268911	108341	306344	133009	288212	181372	174928	294881	196368	228630
P_Q92747	Q92747			ARPC1A	196148	152053	181504	156516	185652	102744	132633	117876	178440	107428	216995	119517	209677	136979	184719	130680	144631	164400	143137	73734.1	113722	112022	120859	136566	175253	173297	456707	131875	126106	182505	54180.3	158330	72229.7	147816	147614	143395	129662	178004	130496	160055	105455	165983	142655	163959	145947
P_P08603	P08603			CFH	217445	152356	187729	101291	205661	92901.4	285611	117875	144131	10134	187031	110351	209887	100442	110371	128013	145054	175524	156178	227488	210668	84174.2	149938	259181	223595	222187	292782	209374	225272	85853.7	224834	204967	88309.3	178699	124728	208205	281419	172775	124666	138803	215381	209365	193299	239640	207239
P_P35637	P35637			FUS	213101	173749	149806	121715	39814.6	208926	82958.5	404561	48635.3	108050	40418.9	145585	108524	107081	167984	195323	268589	228133	99724	145663	58942	104205	67862.2	220657	94585.7	161019	42803.8	90746.5	170899	159322	51065.2	142445	147984	127981	144444	140531	206534	154325	200122	58957.1	137520	54287.9	199500	110708	124207
P_P43307	P43307			SSR1	35252.8	162104	107015	302784	34783.6	235209	12822.1	180900	63693.2	#N/A	45365.1	222905	29703.9	176125	37738.3	16928.7	43731.4	71472.9	124964	29979.4	251685	164167	105161	24791.6	82642.3	102454	100686	46862.7	38342.5	233007	25776.8	117905	144663	27574.8	109662	57563.2	93067.6	31021.5	121217	25312.2	68663.3	38945.5	80838.7	57498.5	14586.3
P_Q13268	Q13268			DHRS2	137519	35078.3	24817	27020.8	96314.9	1.6989e+06	16195.7	168191	37632.2	25575.6	62670.1	99821	97559.3	54863.7	15555.4	25704.1	7255.73	#N/A	#N/A	6464.9	9134.96	4107.28	10525.3	#N/A	#N/A	#N/A	#N/A	19776.9	31113.4	13278.9	11677.4	13533.4	15549.9	23699.1	25205.2	#N/A	#N/A	22778.7	19115.7	77031	68060.1	155030	#N/A	288030	92808.4
P_P13010	P13010			XRCC5	117606	148082	120198	139184	137866	265649	147585	167247	114220	89802	90754.8	174087	110573	146978	220295	133143	95105.3	121344	141140	175876	120765	460129	149351	149383	154784	149783	365731	105021	79520.6	129335	160184	146499	328458	84354.8	99667.2	115578	115893	115989	130209	299510	101394	83680.5	135926	92133.8	128641
P_O96000	O96000			NDUFB10	119405	163339	155344	164537	80554.8	126299	103352	153165	408806	32558.2	208916	166740	100227	256225	51594	65841.6	91050.1	110569	116128	146128	299021	191603	211081	64269.2	66579.8	207997	62587.2	145223	110730	151669	183877	176425	193302	93755	293860	112522	54873	92314.4	156575	85216.4	137485	79376.8	173515	152221	163327
P_P27487	P27487			DPP4	58920.9	135163	68879.1	95324.2	67587.9	435396	61264.8	294467	92471.4	24529.1	55872.5	79829.5	80081.9	203319	170773	32796.5	91861.9	60642.9	114938	66928.2	276468	74265	303832	57608.4	69445.5	80770.8	17761.5	50129.3	53248.7	157983	95801.6	175309	85058.9	73056.4	105760	69848.1	51754.2	58099.8	137038	66186.8	107817	81450.7	87052.8	64439.7	69498.6
P_Q1KMD3	Q1KMD3			HNRNPUL2	157474	140234	170762	216895	86986	303945	141962	233848	70145.7	118774	110954	105997	151232	87699.5	328036	261786	94346.5	138141	124603	143360	88696	163325	101600	165401	140710	140399	285289	91896.4	144626	218274	119414	177363	178155	147351	72341.7	132533	105805	197084	118163	175404	140344	114441	155756	140805	163944
P_P08238	P08238			HSP90AB1	32200.2	48997	44543.1	53601.8	85713.2	219028	53577.4	140237	28790.7	43270.3	55362.2	112995	62718.1	104693	441086	106572	162066	109221	103046	48488.3	58738.7	51238.9	44147.6	137288	167718	54159.9	773855	91583.4	118333	220469	38947.5	43722.7	49760	152295	126613	60849.7	219551	25924.1	126289	189997	101792	77610.5	71177.3	25883.6	38804.9
P_P42765	P42765			ACAA2	150652	225750	114366	141853	253143	407730	172019	79951.4	123170	86019.5	135715	184613	129103	153642	213326	81153.8	120276	141476	168979	136166	97417.8	141135	181916	104893	154731	114126	71807	86990.4	69057.2	308529	116029	174109	73103.8	62305.1	64590.8	114384	56204.6	167060	113899	105997	73821.6	149008	87018.7	124333	80902.7
P_Q08722	Q08722			CD47	71810.1	164959	122278	178635	49050.6	85831.1	41000.7	186017	150180	20040.1	88355.1	227810	61935.7	251013	72861.3	57778.6	96464.2	98085.8	115360	106879	346560	271246	221388	19582.2	44470.7	61548.3	62997.4	177705	95029.3	148367	75703.9	188864	259363	64052.2	145477	72529.7	42513.8	101663	166797	58118.4	170511	51097.1	58357.1	62504.5	35345.8
P_P46776	P46776			RPL27A	150159	125506	218031	337453	91773.9	230883	161140	196900	180136	209844	140259	97228.7	301062	77754.6	364295	186287	163054	161944	108737	116420	112360	117441	96566.6	164803	141069	159632	133150	137096	163076	233054	80013.9	185578	154243	183711	96782.2	129646	92049.8	160870	123804	258519	102241	101386	156483	142060	226687
P_P55265	P55265			ADAR	96120.3	112315	135215	124562	78888.8	174816	117966	154978	80311.4	#N/A	89680.1	167072	83949	123497	216997	134773	147917	114346	185316	129686	116351	209787	107363	128129	117171	68026.9	198220	108386	115171	168356	82976	173573	167272	94479.1	125971	68293.6	217657	140316	170162	91668.1	123004	67407.4	78391.8	81117.7	97942.9
P_P11586	P11586			MTHFD1	117297	121327	123878	119070	131141	200437	134136	115064	111038	153325	97645.7	216975	114048	119869	517763	207280	215341	152671	141868	146793	82206.8	199566	108255	160791	169152	175742	241830	141103	143837	199181	172996	112324	111705	131483	85531.2	117283	185593	108310	156084	177011	108750	111333	175331	108931	184636
P_P62917	P62917			RPL8	216476	152674	228852	425662	112859	227969	174130	158222	237226	95288.6	178256	90392	217423	76434.6	397567	260894	137516	155783	125118	135655	96973.5	147740	88087.6	135757	135255	137114	158711	105132	103353	255435	197134	211313	37498.4	213097	137525	137012	75871	223455	122809	262307	76514.7	119758	167577	185195	274194
P_P78357	P78357			CNTNAP1	231275	136863	153411	63319.7	436186	84130.4	188839	46548.3	#N/A	#N/A	209454	73405.1	262412	221274	72056.7	130901	146738	#N/A	#N/A	#N/A	#N/A	#N/A	#N/A	#N/A	#N/A	#N/A	#N/A	#N/A	213970	161298	#N/A	#N/A	114640	92409.5	257055	#N/A	#N/A	169332	123051	91761.4	327626	427491	#N/A	652986	#N/A
P_Q7Z5N4	Q7Z5N4			SDK1	48657.3	49542.9	152020	80966.9	112643	106398	65748.4	110410	#N/A	#N/A	83502	108167	82709.5	274284	#N/A	#N/A	#N/A	#N/A	#N/A	#N/A	#N/A	#N/A	#N/A	#N/A	#N/A	#N/A	#N/A	#N/A	#N/A	#N/A	#N/A	#N/A	#N/A	#N/A	#N/A	#N/A	#N/A	123334	86331.1	102098	377279	84779.9	#N/A	34624.9	#N/A
P_Q7Z794	Q7Z794			KRT77	96753.3	91869.6	42628.5	29725.5	80967.9	36407.2	96137.2	30422.6	64345.2	1.35466e+06	56388.2	36365.3	76663.2	73761	106632	381059	144099	94827.1	59296.9	502629	176222	28554.7	43562.8	94868.4	110063	72629.4	20005.9	268413	128519	62234.2	132291	100664	116460	154602	122226	102384	189924	48903.3	63889.2	101524	88399	176194	89299	209249	90934.3
P_Q99798	Q99798			ACO2	116334	129113	68914.8	81771.1	218462	176901	103170	79695.7	263155	12780.1	169245	297734	127335	164568	74693	61470.1	55540.2	133706	220167	126868	121003	245854	166589	68798.8	117801	141087	167022	130198	106034	392126	136820	186933	62245.7	161731	65098.3	79772.4	109195	97867.4	160696	270128	112706	137027	115832	177563	146589
P_O95202	O95202			LETM1	60320.2	116749	51524.3	131227	63985.2	345139	39750.2	137735	207389	55142.6	65410.7	182762	58928.7	241134	50866.8	33524.5	36430.4	75221.6	122014	80927.7	88430.8	163147	234031	50304.3	70952.2	126802	119835	87398.7	50759	213281	85591.1	170192	103125	36432.3	210986	78410	67097.4	53536.5	161441	58132.8	108681	73677.8	89989.6	102133	85534.6
P_P60174	P60174			TPI1	129699	105598	80094.8	68754.9	222522	126743	253444	102608	100397	178050	89434.4	87072.4	88681.9	108244	263049	89389.6	104210	163184	186922	114312	149595	111722	95229.3	98535.8	199611	128337	436958	222622	85753.8	171745	193758	121075	108519	108821	101171	121874	228481	87325.4	159061	293120	78620.4	137918	148647	190631	138221
P_P50552	P50552			VASP	169686	151994	185546	152470	217870	166790	206022	107971	114952	#N/A	149372	87275.4	207844	103523	85468.5	277806	160239	250352	206574	162830	67908.3	230784	105007	250668	194901	197801	85407.8	121532	262502	175663	190982	149177	67427.4	384514	177519	274256	235386	251210	94549.4	222909	233229	277790	247947	170364	173816
P_Q8WUJ3	Q8WUJ3			CEMIP	#N/A	#N/A	#N/A	#N/A	#N/A	#N/A	#N/A	#N/A	163629	108712	#N/A	#N/A	#N/A	#N/A	133164	123676	176150	104620	175614	967623	159588	674202	100681	134775	128504	108268	231570	1.67523e+06	159742	114014	428147	122210	4.04275e+06	232026	107062	137201	198560	#N/A	#N/A	#N/A	#N/A	#N/A	54731.8	#N/A	181876
P_Q7Z7H5	Q7Z7H5			TMED4	40377.9	127491	79211	202487	49696.6	248913	15289.8	160394	249445	#N/A	87948	173034	36314.9	221196	42761.2	22815.6	40658.1	68711.8	113795	95694.7	175408	106696	196708	27731	53601.2	79921.5	78779.2	46559.2	48308	138577	58640.5	178972	95968.2	19966.7	247254	56952.8	72316.1	53652.8	150316	23326.6	73891.3	26456	79308.5	59577.6	54117
P_O95182	O95182			NDUFA7	240696	188645	163829	137188	243274	181128	193985	107381	431898	108241	255642	175145	195187	225614	144831	151582	154094	125187	137323	181049	74176.7	295590	275199	133305	89853.7	175057	38682	169918	177424	134085	113656	125262	275783	161710	211184	133671	70370	148366	167366	177358	191753	144056	203102	341175	235877
P_P56385	P56385			ATP5ME	80666.5	139844	56841.6	180243	40981.8	233201	36768.3	169191	234781	55795.9	105815	246548	32739.5	203465	28070.3	14687	14009.6	71603.3	132437	75327.9	190029	155532	219908	14629.2	69243.4	67149.3	51054.9	51374.5	60878.8	215705	29087.9	185573	169806	47771.5	243149	46192.6	19347.7	41755.7	147721	49461.2	71379.4	41743.3	47290.1	63485.1	37623.7
P_P61619	P61619			SEC61A1	64384.5	157823	107002	225274	65956.4	192257	26936	164585	171609	#N/A	94671	189900	65172.9	231428	77627.7	48352.2	84821	97949.7	122562	76956.4	124103	157885	164147	50941.6	72298	103306	158080	84728.8	71800.4	216718	52034.1	87908.1	99065.4	64306	134014	81498.3	83748.5	62210.6	155104	25583	73320.4	59660.1	117425	94421.4	66810.9
P_Q08380	Q08380			LGALS3BP	43724.7	140728	41966.7	113796	73753.5	41829	79260.6	95653.8	59879.3	27948	47172.1	107513	64043.4	157147	55778.2	64808	132108	61280.7	189776	87100.8	140092	28638	82997.7	83527.7	315579	53479.4	344485	90538.5	77943.4	146907	49942.4	69324.2	15481.6	72386.4	236118	51760.2	193113	39506.9	162388	38615.2	84613	70052.1	57272.8	43828	59852.4
P_Q02880	Q02880			TOP2B	107410	193370	168382	260216	109792	230467	133701	188688	107605	69728.4	128571	151302	142776	120584	115484	152378	101673	184679	174830	236976	70440.6	406426	166997	157175	148351	129768	85138	100377	148542	166670	140941	152165	620454	149212	92742.3	172510	182680	179579	132842	124399	92429.7	100219	123632	123370	115666
P_O43294	O43294			TGFB1I1	271615	151275	324568	197892	206447	154012	518388	109634	154956	105410	242408	99818.2	317330	97005.4	120217	350255	303767	271036	123322	91538.5	131816	36099.9	161190	469845	135231	231926	21562.2	85830.4	288677	151581	124195	212738	107205	840758	133039	496997	158335	322745	93921.7	293709	238036	200550	342738	235800	312828
P_P16435	P16435			POR	50662.4	111214	47748.9	143009	70486.4	530219	66678.9	136950	54177.1	#N/A	60962.5	125338	68306.3	107581	117944	41888.1	39539.6	75603.5	129820	51304.5	93078.2	88286.4	161151	88160	107981	76190.1	366154	43918.9	50032	107951	68864.8	84222.1	75633.3	36160.6	110781	75474.4	87860.7	53573.8	125820	93960.7	59140.8	80175.7	71624.7	83919	55911.5
P_Q9BWM7	Q9BWM7			SFXN3	85854.8	199450	141961	237920	72443.4	149114	95213.9	172786	109322	119506	133225	151660	93331.3	175651	143440	103241	169683	104173	124798	87891.2	137279	115001	215913	94801.7	105498	104620	40322.1	115820	164672	159357	79298.1	177334	127616	89283.3	120935	96250.6	99289.9	124445	109462	96005.3	106900	80857.4	68956.7	95691.4	74803.5
P_Q03252	Q03252			LMNB2	106746	163215	143686	256771	165372	202325	265837	111811	140828	70680.5	128843	108452	138105	124253	115988	210070	188061	162511	234423	424469	100050	581359	164966	310962	136495	255540	141672	155552	154797	94971.4	190403	207773	567046	248034	129833	251444	106940	226308	133376	465171	95955	151742	246150	253913	230464
P_O94901	O94901			SUN1	170098	142280	211444	175794	255420	154680	284542	129783	263408	87485.1	279853	109956	289050	184140	67510.8	179318	157574	227972	172199	113478	170605	100728	197320	266306	116848	206029	86657.4	187881	209664	138035	185552	219374	174420	192859	175724	237693	98587	217170	102435	347386	148859	158362	212769	321847	233801
P_P53597	P53597			SUCLG1	123416	115057	113102	155897	130571	234681	127254	145811	261831	55203.5	168150	224207	95986.8	129258	159762	78176.2	75958.1	92786.8	157150	106468	85287	210257	202955	70859.3	115579	154225	137018	80962.5	95008.9	209176	88425.4	247861	86745	86900.9	158475	88249.1	83550.2	106725	176567	167076	50058.2	80322	131505	98793.9	135290
P_P09327	P09327			VIL1	39643.5	82104.9	47695.5	111789	45110.8	307464	56346.7	162507	17019.4	#N/A	60972.1	67975.4	73575.1	119845	653051	110765	185105	100311	105302	37147.1	36190.2	12011.1	53053.5	128087	157234	116659	572746	213887	117770	181661	70281.9	51533.3	95388	155245	123259	119554	217175	40883.9	32089.7	46368.8	45250.1	60454.8	124645	73658.2	53176.2
P_Q9NX40	Q9NX40			OCIAD1	64210.2	95435.4	107144	141135	43932	116001	32246.8	146633	220729	70382.8	97579.6	146786	70418.7	195573	79376.5	46682.5	108485	89824.4	58581.7	143387	263830	169240	200167	70522.4	64724.9	89486.1	59501.8	160063	128495	97190.3	73121.9	150558	192001	49831.1	540080	81834	35014.3	97867.3	132885	104080	128754	65808.8	78415.2	52921.7	38012.9
P_Q14195	Q14195			DPYSL3	234039	183714	271081	213437	114055	211355	370337	128868	95840.7	11861.6	178835	145954	229268	86147.2	180865	442556	249169	292620	229513	72119.6	55440.1	67915.9	118957	341401	172346	226152	114123	63795.3	317739	67356.4	34997.8	199663	107912	614065	127814	354246	73980.4	232646	136638	564757	214685	194301	391703	166528	209049
P_O96008	O96008			TOMM40	99517.2	147770	123440	247162	62301.3	244703	63261.6	249668	98973.5	157407	99418.6	106362	97522.4	124840	104557	65701	60150.4	147597	129954	84443.1	132060	129601	143377	98746	130571	130349	161531	79380.8	78275.7	102926	119295	178462	197693	38200.8	85878.4	106630	101183	81738	153850	63959.1	77444.2	82069.5	135711	93487.7	98832.4
P_Q13724	Q13724			MOGS	103746	176622	172992	276484	84660.5	241825	107138	208924	170631	63269.3	99033.4	154523	111656	165544	91399.2	68935.3	85128.6	107788	96201.9	159129	132866	250722	223985	103381	88519.5	77088	76649	190990	115679	115228	133175	145962	298167	80417.2	159049	122868	56921.6	162839	174505	95721.5	92744	83136.1	77228.8	121217	87233.1
P_Q3KRA9	Q3KRA9			ALKBH6	#N/A	#N/A	#N/A	#N/A	438858	122174	#N/A	#N/A	#N/A	#N/A	374132	87545	372012	189137	#N/A	#N/A	#N/A	399469	103704	#N/A	#N/A	#N/A	#N/A	282266	140579	701935	180805	#N/A	#N/A	#N/A	#N/A	#N/A	#N/A	#N/A	#N/A	125563	104964	#N/A	#N/A	95084.3	218041	682080	540109	#N/A	#N/A
P_P02533	P02533			KRT14	206440	146338	45213.3	18627.4	131338	39732.2	52708.3	22002.7	66817.8	827058	42414.7	22782	164537	176670	88458.4	102714	185658	98337.9	66931.9	224337	167552	20639.8	36645.6	45856.4	357550	56798.4	9071.85	106955	92236.2	91481.6	174524	90928	234786	183940	111917	102906	219562	65393.9	60368.7	112539	64836.5	120878	125969	203167	106664
P_Q8N766	Q8N766			EMC1	64943.1	181106	110602	220402	56625.6	170109	54243.3	192396	153495	37130.1	97966.2	176721	58089	249146	86115	52460.3	48170.1	106376	100281	71242.9	150970	147002	216761	90151.6	66694.4	93726.7	90505.5	90659.1	77484	151819	87389.4	193150	133132	71008.3	144568	108361	54621.4	71508.1	167693	39526.9	100013	48058	105585	89801.7	103732
P_Q9HD20	Q9HD20			ATP13A1	79259.4	158587	147805	138298	79350.9	108107	89754.7	114556	155877	78661.9	98748.8	229377	87548	294087	125041	96779.9	119896	100499	132737	96451.1	194265	134396	161365	87235.9	72983.7	85966.6	86723.2	101808	118719	159021	177725	113622	198328	80818	171497	88936.7	66360	141275	182671	62277.6	118296	89847.6	92423.3	91629.3	144579
P_O43633	O43633			CHMP2A	115577	125041	207814	209466	90836.7	168133	118675	164218	162889	268963	179790	117509	136164	153656	116856	130080	85031.3	113039	63034.2	177326	125089	217056	151955	119817	113080	155528	188780	93576.6	84102.9	74446	83141.3	108279	268266	107517	157157	118457	79973.4	146817	214594	174323	123070	101441	119038	69862.7	79595.5
P_Q92499	Q92499			DDX1	188118	118396	164524	141397	238463	170272	173397	105933	136476	96519.6	159840	98917.8	221819	131066	309116	183097	93945	156864	178205	118462	63007.4	196683	144553	182549	144619	206570	146694	71896.1	158271	202494	126951	182230	203280	299663	91056.7	185396	282510	174920	100001	269250	196369	222899	190578	370790	168028
P_Q07817	Q07817			BCL2L1	#N/A	#N/A	#N/A	#N/A	#N/A	#N/A	#N/A	#N/A	#N/A	#N/A	#N/A	#N/A	#N/A	#N/A	#N/A	#N/A	#N/A	293347	213321	#N/A	#N/A	#N/A	#N/A	174485	147853	433665	7978.79	#N/A	#N/A	#N/A	#N/A	#N/A	#N/A	#N/A	#N/A	419445	196648	#N/A	#N/A	#N/A	#N/A	#N/A	343184	#N/A	#N/A
P_P33176	P33176			KIF5B	147855	139962	155374	133309	142204	239703	173711	149404	144575	63319.1	142387	139980	154994	136598	173546	163308	125959	124502	157882	83800.7	69314.4	86391.9	124233	184561	131620	165367	196997	65094.9	148351	155563	127570	142744	89804.4	219207	173282	145538	145336	178838	123695	182018	138047	133580	160930	174617	192425
P_P08559	P08559			PDHA1	118879	122598	109689	129816	148539	193080	129064	171136	419619	66531.3	200926	185350	156530	198761	124097	98114.3	76841.3	117531	168073	196268	55556.7	273611	210478	128640	99169.9	227790	152986	97649.4	127157	236742	124288	174932	174889	92307.2	82503.3	152596	67387.9	223003	166601	198621	124028	142985	281955	250763	157163
P_Q8N5K1	Q8N5K1			CISD2	63185	126577	141716	131080	37072.2	130242	53649.4	142437	171844	80061.4	94869.6	204460	45429.3	254600	76871.2	68218.6	135163	109436	52741.6	131566	322895	171189	189097	65232.2	36564.7	69471.4	45217.9	126940	93216.6	99780	106279	103056	201245	49763.3	267058	105025	36612.6	122152	166751	46060.1	156035	45065	92389.4	58486.2	70574.1
P_P61513	P61513			RPL37A	201920	129600	203457	243355	95605.3	208937	150552	230938	#N/A	#N/A	96392.6	50779.7	152485	40544.5	415227	194025	145513	146895	87276.6	#N/A	#N/A	#N/A	#N/A	133861	133285	113155	251513	134855	143582	182721	#N/A	#N/A	144834	177095	107854	124756	93758.4	98336.1	139592	317894	67061.2	86556	171717	135088	#N/A
P_P26373	P26373			RPL13	107108	93311	234578	433457	108424	220809	184676	156994	199765	80359.4	127175	69123.7	330694	78777.6	362923	144529	80541.4	144903	127927	128320	48265.4	169765	68345.9	181481	172816	183322	345195	112739	121395	199522	110188	148603	118911	158774	89293.6	182862	100067	164274	92127.1	179539	69435.4	105172	199887	143617	194874
P_P54851	P54851			EMP2	256541	168681	395561	230347	322851	190946	186194	124328	#N/A	#N/A	552570	100810	377435	196079	#N/A	#N/A	#N/A	237544	128129	#N/A	#N/A	#N/A	#N/A	334339	119209	603987	99356.4	#N/A	#N/A	#N/A	#N/A	#N/A	#N/A	#N/A	#N/A	382672	76755.6	361300	107486	428214	144900	393886	319636	226991	#N/A
P_Q86VB7	Q86VB7			CD163	98454.8	184676	138342	138867	80392.2	68598.4	95249	125157	132822	39246.9	106183	241728	77732.1	349103	77657.1	76407.9	99725.5	123044	42027.4	111542	200059	88635.6	297451	40223.3	32329.9	52349.8	9252.42	220516	131540	94417.9	83118.6	121430	219055	57938.5	102158	79818.8	51479.5	140503	220700	58537.9	244375	94976.1	61344.1	99896.5	62493.4
P_Q9NVH1	Q9NVH1			DNAJC11	106025	125976	142211	262593	110098	119018	131497	163091	247837	296204	176565	95501.2	175761	147113	69638.3	86441.5	105551	113606	68406.1	120912	129373	138197	156621	123924	110798	189841	67083.1	119253	118988	121031	74216	122347	172228	121428	302963	142855	44005.2	135173	124069	123185	100546	111038	186383	128596	126520
P_Q9NRN5	Q9NRN5			OLFML3	445278	152791	216930	115803	776218	114508	549535	143660	334600	154514	355352	91346.9	319036	157730	66223.6	208892	152715	450687	114195	217351	86772.7	170443	198424	617028	147135	542011	192287	212621	420152	81106.7	206914	183516	283018	487315	141438	663992	181584	491129	127881	304218	113954	380457	454715	387528	393773
P_P83111	P83111			LACTB	49664.5	101619	49702.1	104903	49437.9	187338	38982.2	134881	90474.3	#N/A	49125	240313	42774	243176	#N/A	#N/A	#N/A	61601.2	139654	72992.8	144091	232908	170245	55063.6	80653.8	57257.6	113904	#N/A	#N/A	#N/A	64061.7	122431	#N/A	#N/A	#N/A	49913.2	68431.9	50922	164277	45293.1	76978.8	48770.7	58167.2	22755.3	39282.9
P_Q7L5N7	Q7L5N7			LPCAT2	71135.2	107794	89864.9	126669	85016.6	302881	75197.6	131014	128591	68631	144398	184995	98646.5	210284	49317.2	68754.8	104439	82770.2	217534	76354.3	118907	93011.4	184359	88867.4	70500.4	95230.3	71530.9	64521.4	103916	152623	73007	153139	80762.6	67193	173497	83493.4	59802.9	118569	114615	87982.9	96589.4	123522	56694.2	72936.1	76346.2
P_O60292	O60292			SIPA1L3	#N/A	#N/A	#N/A	#N/A	#N/A	#N/A	#N/A	#N/A	#N/A	#N/A	#N/A	#N/A	#N/A	#N/A	12140.6	77801.4	118285	#N/A	#N/A	#N/A	#N/A	#N/A	#N/A	#N/A	#N/A	#N/A	#N/A	36751.2	110793	168451	#N/A	#N/A	#N/A	62044.8	131302	#N/A	#N/A	#N/A	#N/A	#N/A	#N/A	#N/A	#N/A	#N/A	#N/A
P_Q9UPY3	Q9UPY3			DICER1	#N/A	#N/A	#N/A	#N/A	#N/A	#N/A	#N/A	#N/A	#N/A	#N/A	#N/A	#N/A	#N/A	#N/A	#N/A	#N/A	#N/A	183421	117788	#N/A	#N/A	#N/A	#N/A	70752	101549	138631	44370.5	#N/A	#N/A	#N/A	#N/A	#N/A	#N/A	#N/A	#N/A	173439	292129	#N/A	#N/A	#N/A	#N/A	#N/A	181405	#N/A	#N/A
P_Q15904	Q15904			ATP6AP1	70706.7	113314	110398	117201	39869.2	122811	55751.1	151252	84032.3	147754	109711	153860	52933.5	246201	78028.8	70274.3	141650	74066.4	113647	81022.4	211654	51739.4	115708	51520.4	101134	73970.1	65676.9	111469	65422.2	150243	47758.9	107366	211696	37203.5	204162	56089.2	38247.9	84874	125719	53679.8	210431	45480.5	67581.8	58740.4	46034.7
P_P46782	P46782			RPS5	105030	128958	135537	154614	94019.5	213849	108156	141955	122629	67894.7	115918	125719	95576.1	136244	225238	116187	114563	119409	127208	156951	83519.4	257233	117726	131653	108165	109484	252501	165215	96234.6	159118	118060	103073	314916	106467	158617	116084	135272	165016	173983	142368	134813	64695.7	113548	118122	108986
P_Q96PK6	Q96PK6			RBM14	197155	192624	184486	138047	75872.3	244265	113703	189256	94865.1	130582	93366.8	125503	149510	111564	247578	205524	191048	222527	89315.1	152342	108536	239376	110811	199872	121382	104252	82670.5	119486	173755	124512	127072	119219	166660	115669	107997	135873	116008	177307	187707	95595.4	141746	116198	152113	112131	171430
P_Q07955	Q07955			SRSF1	175077	183918	130375	291636	64311.6	118887	77874.3	53786.9	#N/A	#N/A	245890	108058	108390	102083	90821.7	376423	114643	106111	172575	#N/A	#N/A	#N/A	#N/A	116629	94578.8	133566	90821.2	110771	105506	275380	#N/A	#N/A	48498.1	109535	107573	94941.1	172271	183666	64276.1	93417.4	127234	67640.8	99452.8	98985.6	#N/A
P_Q96JM4	Q96JM4			LRRIQ1	310120	121607	276757	134486	#N/A	#N/A	293689	125091	#N/A	#N/A	#N/A	#N/A	#N/A	#N/A	#N/A	#N/A	#N/A	#N/A	#N/A	#N/A	#N/A	#N/A	#N/A	#N/A	#N/A	#N/A	#N/A	#N/A	#N/A	#N/A	#N/A	#N/A	#N/A	#N/A	#N/A	#N/A	#N/A	277243	171626	#N/A	#N/A	#N/A	#N/A	340849	#N/A
P_P17987	P17987			TCP1	266123	172397	139000	157975	106968	168463	135849	103440	88400.9	76454.2	81202.1	185585	99865.6	88518.8	231250	260306	130677	177117	110547	173163	64324.4	239084	102102	215332	120739	137063	305310	89603.7	133086	123640	97058.7	142980	112559	143976	90317.2	153749	193960	190685	148296	155877	139280	93013.3	137152	105476	116180
P_O43772	O43772			SLC25A20	87296.6	231282	156182	229322	95678.6	247584	96661.1	143691	228113	64464.7	138385	177845	98263.3	196547	95359	87317.5	103667	124979	81518.1	170885	114779	260634	204448	79155.9	72818.7	77332	56052.1	159984	99642.8	74458.8	108733	135066	320206	70655.7	123972	107913	44088.4	152240	191505	107759	129292	83787.4	84099.6	120766	109190
P_Q63HN8	Q63HN8			RNF213	114778	111585	143092	101125	80183.1	97918	94750.2	111698	98424.8	140339	107443	192145	110659	165167	239383	143431	126278	182831	126230	191599	125135	174498	132518	111938	103716	114900	120599	150370	127877	157435	148288	111132	289601	118232	93255.2	122894	127050	173332	263127	116877	215105	119593	101458	64979	123924
P_P28288	P28288			ABCD3	75412.9	163324	93872.6	248019	112224	203181	87660.4	152795	127341	116661	102897	210007	124618	199711	156805	100225	93373.1	80197.5	97063.1	96625.2	90546.6	145305	144147	80273.8	88352.9	80032.3	88301.9	100198	105980	112618	58533.3	123676	145008	77205.5	134816	92189.5	60941.5	83026	155815	65761.9	135461	108476	81973.9	141337	82345.3
P_Q96S97	Q96S97			MYADM	196135	93870	389601	161765	196495	87896.1	300026	204310	228521	167186	412638	93001.6	354253	179374	75827.9	237353	153201	178108	50887.2	75602.1	284525	75564.3	153362	396625	131522	321905	74837.1	86378.3	187335	77547.7	105514	143244	142820	272125	137941	275415	73339.2	314347	133343	373335	215576	236127	190816	135213	173481
P_P61313	P61313			RPL15	117160	126282	338217	351951	133761	187608	97677.4	120176	280584	156346	162041	92850.8	426681	115765	227136	177202	82302	114235	171735	97510.9	64269.2	176112	100742	153811	109337	232570	236043	97901.2	138177	185732	117108	142304	187441	113278	94276.3	109586	96273.3	287776	82778	121822	96303.7	109877	138792	140652	255021
P_Q13247	Q13247			SRSF6	98159.2	78255.2	99465.8	291886	#N/A	#N/A	89798.8	95968.3	#N/A	#N/A	#N/A	#N/A	#N/A	#N/A	#N/A	#N/A	#N/A	#N/A	#N/A	#N/A	#N/A	#N/A	#N/A	#N/A	#N/A	#N/A	#N/A	#N/A	#N/A	#N/A	#N/A	#N/A	#N/A	#N/A	#N/A	#N/A	#N/A	99133	82348.4	#N/A	#N/A	#N/A	#N/A	55030.2	#N/A
P_Q08AF3	Q08AF3			SLFN5	157412	148893	186016	114076	90091.1	127793	109991	74344.9	84136	70498.8	150387	308647	97370.3	155595	295036	279938	196162	226737	115409	258613	99379.6	318040	124935	190620	109091	112376	85804.9	165165	144637	70894.2	99169.5	89898.7	373085	95236.5	83834.2	160370	139590	249671	218009	85102.4	269335	78014.8	127532	69768.2	122936
P_Q14573	Q14573			ITPR3	66649	129993	72035.3	171501	110755	109365	65504.4	87447.5	67891.5	#N/A	72135	74495.5	107966	130259	95410.7	95368.2	95734.3	57074.9	118268	73458.1	100580	113656	222758	61757.5	104064	62245.2	142211	80810.7	131597	223249	99991.5	157118	58662.8	90849.2	211532	55887.3	127439	72840.4	118210	42029.7	137379	161213	92517	100203	64836.7
P_O15144	O15144			ARPC2	90971.5	176419	87014.2	154274	98670.7	215948	104253	97328.9	96626.7	42080	95288.2	193698	86296.5	119468	112170	72888.8	78249	113554	209387	151844	54985	424962	127171	93008.3	122149	86626.9	307041	69067.4	68795.9	156936	81318.5	163567	127003	92067	128342	55642.7	101706	90701.6	74234	126994	75261.2	86966.9	73468.3	96614.1	67357.5
P_P54709	P54709			ATP1B3	81912.5	146514	76881	156544	67717.9	179261	60285.2	235454	110887	125102	83247.9	168107	55734.2	191804	64349.3	37517.7	58418.1	69956	108939	80403.1	153903	158363	213359	34190.2	46731.3	72876.8	66508.9	101613	49236.2	106881	91352.4	166633	142695	40584.3	134531	77827.8	73069.8	78708.2	164265	46251.2	100102	61673.6	76506	93107.1	61734.1
P_O75477	O75477			ERLIN1	93509.2	144763	132112	204724	93792.4	139574	84212.7	141825	171386	37285.4	151609	113900	116441	237759	110855	88474.3	71820.6	79684.2	102457	91035.6	152390	120187	188537	113941	101292	160741	55592.3	102727	96656	109414	140148	176259	165394	53196.7	203842	108546	77090.4	124050	163458	78196.1	168776	79832.3	116429	91407.8	95346.8
P_P80723	P80723			BASP1	53797.9	159906	56963	149680	57014	107512	28629	105434	106323	9825.43	61026.4	223639	57628.1	260537	39306	72825.6	85615	115331	144245	137375	114814	481909	230749	50485.8	44564.2	108770	13589.6	82707.7	96455.5	97422.6	208379	345877	320141	79933.5	267277	77188.4	47076	59378.8	86993.9	23155.7	93819	84999.4	101531	62208	118956
P_P39019	P39019			RPS19	295306	111684	217253	234868	174153	193763	168163	260405	265037	122432	201518	63845.1	180572	61627	314286	211890	214662	155628	92362	276746	46426.3	251800	62869	149820	156709	172413	153348	174911	151082	198568	194978	165653	225588	211240	100088	162353	94872.6	132177	160298	427761	94089.2	149103	189640	190354	166392
P_O75964	O75964			ATP5MG	68663.1	106771	65642	181466	70179.5	216931	46969.8	137742	281998	74173.5	123485	228512	44310.2	225010	52221	27121	62909.4	85329.4	91958	97782.3	146619	166932	197403	47629.2	64588.8	83340	76136.5	204276	67240.4	121055	100807	148513	233195	82328.3	247710	86321.7	31996.8	58718.1	154993	74203.2	70929.3	38095.2	75262.3	73517.2	95149.9
P_P34897	P34897			SHMT2	86726.3	95690.8	80973.2	129374	87742.9	94755.1	68357.4	124961	54450.3	49857.9	64953.9	164793	78716.9	135141	215559	40752	72401.9	76300.3	226695	103596	55588.6	245491	104601	80330.6	111225	58116.5	387827	82530	37834.7	280284	107649	167621	100848	47246	42463.8	60832.5	80084.6	93086.7	169162	46199.1	92830.8	88250.8	71889.7	105041	39912.5
P_Q56VL3	Q56VL3			OCIAD2	45976.4	193337	53256.1	72110.9	47174.2	56367.6	32317.3	89135.3	136835	26688.1	87891.2	92669.6	55034.3	317139	42728.2	36944	65561.8	45250.5	128427	68795.5	154879	72614.8	169924	41649.8	97475.2	77969.1	178439	77570.6	24836.5	141680	102453	192618	103586	36060.8	200308	48828.2	86653.9	41200.8	157813	33051.7	160929	58085.8	71229.5	82178.4	77714.3
P_Q15020	Q15020			SART3	114936	146954	170431	146597	85603.3	54566.1	72614.6	113505	77629.9	447149	201184	120749	101904	109690	#N/A	#N/A	#N/A	#N/A	#N/A	267131	127443	371740	61501.4	#N/A	#N/A	#N/A	#N/A	#N/A	#N/A	#N/A	85095.3	65715.9	#N/A	#N/A	#N/A	#N/A	#N/A	114053	96570.1	102558	137538	145732	#N/A	58694.1	111934
P_Q9P0L0	Q9P0L0			VAPA	81954.5	196831	126908	206697	65844.8	268295	96515.6	169247	140431	39853.3	87462.8	175177	87358.9	205736	94720.4	79853.8	68006.5	127798	123579	142796	66636.1	360839	239638	90484.4	55907.9	124639	51869	108113	99679.3	180936	64920.5	114905	269801	84103.2	104444	75995.9	43097.6	119562	165600	85391.6	100029	74954.6	93546	102129	64783.6
P_P61106	P61106			RAB14	45564.2	91170.5	84281.3	118601	63777.7	172990	84381.1	189043	129606	55903.5	58572.7	147749	55446.8	117483	128998	36594.9	64226.6	81512.7	168775	90514.8	138924	160899	157186	80766.3	123877	77308.6	309342	46850.5	59520.2	141221	112509	166271	143201	43675.9	45246.5	61527.6	103820	87471.9	168396	76210.7	89823.5	71711.2	61691.1	90387.8	80030.3
P_P07910	P07910			HNRNPC	89303.4	82387.9	123917	466276	66906.8	155620	41185.3	112583	79707.2	76411.9	110699	105320	132040	93532	260693	165389	94285.6	138995	75911.9	72065.1	72293.8	91509.5	84312.6	144148	118594	90337.7	394271	83638	101361	128441	81905.4	108808	95490.7	115170	57899.5	70148.8	156642	171744	46805	149463	134994	92746.2	101651	65992.3	118459
P_P35222	P35222			CTNNB1	150505	148005	104969	133381	112168	277038	80918.5	134308	92324	173278	116600	108574	145940	99887.4	282214	206799	164759	133928	106193	76388.1	109721	60491.3	165376	146729	154736	164892	203120	50554.4	175616	77782.2	80089.2	121285	39910.2	151324	75248.1	146966	113166	123746	85811.1	125375	110564	101713	151111	84254.1	150370
P_Q6P2Q9	Q6P2Q9			PRPF8	144275	133027	150596	195944	103453	138500	118399	158199	117237	88336.5	149783	126846	135159	117568	198399	179558	118034	167267	126403	122206	109552	203542	120379	149163	151465	129145	255986	199816	115152	156488	99728.5	127124	248047	121934	97984.2	138663	101636	173739	128698	184871	108050	109641	129570	81802.3	144510
P_Q30154	Q30154			HLA-DRB5	15786.1	11836.7	81740.7	201319	#N/A	#N/A	33633	20838.6	#N/A	#N/A	#N/A	#N/A	#N/A	#N/A	#N/A	#N/A	#N/A	#N/A	#N/A	#N/A	#N/A	#N/A	#N/A	#N/A	#N/A	#N/A	#N/A	#N/A	#N/A	#N/A	#N/A	#N/A	#N/A	#N/A	#N/A	#N/A	#N/A	35844.5	304567	#N/A	#N/A	#N/A	#N/A	2861.7	#N/A
P_Q9NZ45	Q9NZ45			CISD1	55114.6	121509	91490.4	313740	43634.4	127335	38437.1	129287	211597	44554.2	92785.6	127287	55404.9	194752	64316.8	61428.8	88966.6	76603.6	80119.2	91639.4	143108	118593	177419	55878	48415.5	89848.2	57444.3	155829	116401	72161.4	131632	196827	235921	86204.3	343949	66700	51347.3	85832.2	140837	51297.2	93195.4	40295.8	86547.9	95885.4	98558.1
P_P10643	P10643			C7	118240	89168.9	123464	61610.4	150205	59931.8	161770	279948	74052	69204.1	88317.2	98976.7	120886	72274.2	74108.7	93041.1	298062	76747.6	149631	147048	159993	85771.4	78684.8	234062	144248	118987	370807	73152.9	116231	67772.5	66677.2	74734.9	55104.1	68984.6	113258	123988	108048	127083	125404	155137	127976	75775.6	96227.5	123229	80051
P_P09681	P09681			GIP	#N/A	#N/A	#N/A	#N/A	211172	76169.8	#N/A	#N/A	#N/A	#N/A	142031	57408.2	196492	148080	#N/A	#N/A	#N/A	#N/A	#N/A	#N/A	#N/A	#N/A	#N/A	#N/A	#N/A	#N/A	#N/A	#N/A	#N/A	#N/A	#N/A	#N/A	#N/A	#N/A	#N/A	#N/A	#N/A	#N/A	#N/A	41646.2	254346	298008	#N/A	#N/A	#N/A
P_P00558	P00558			PGK1	84609.9	98715.8	103296	125983	155854	140506	209705	89489.5	122541	127357	115624	95432.6	115617	72692.5	383629	67637.6	84816.6	166615	141838	120071	64192.2	290134	82086.3	125189	167537	159306	563501	114719	71025.4	155061	142217	71420.5	97682.3	60715.6	87166.2	119767	179293	60324	106820	605882	87597	143599	147817	81309.4	97265.6
P_P49961	P49961			ENTPD1	93305.9	151549	122813	207613	63503.6	123715	65554.3	121241	161253	49142.5	106536	241452	65555.1	278968	40419.4	47702.3	88265.3	72923.5	193432	109830	233530	77785.8	145079	35155.2	16009.2	70822.1	13042.5	55114.9	90492.3	80848.7	403992	210723	91295.7	65041.9	162308	88937.7	38639	73546	67351	51977.8	113328	52511	42889.1	114962	206181
P_P13498	P13498			CYBA	75897.4	98986.8	155981	115948	60497.5	75544.1	51601.6	157082	110105	68884.6	119898	185672	52300.4	271129	48895.1	66128.9	63765.6	104799	50615.6	155547	398223	265573	184110	48617	52186.8	43469.8	7429.29	146878	74674.7	86701.8	117497	117289	207269	26492.5	117428	54031	45690.3	123683	150980	75653.2	283718	65022.7	31517.6	58890.1	13789.1
P_Q15388	Q15388			TOMM20	60045.9	138011	94541.2	247699	41176	210524	35097.5	206696	131834	48184.1	76772.8	93137.2	66308.3	158147	85656.8	60223.2	49490	67849.6	55068.9	99630.7	236282	153046	198869	54887.3	66718.3	77943.8	36176.3	76011.1	54347.8	106663	84552.6	131844	132792	95719.5	203024	39586.7	41779.4	86376.9	241269	100918	58220.4	45987.6	63462.8	45159.8	55836.3
P_P60660	P60660			MYL6	53712.7	156070	92976.6	293703	132438	244922	179152	145668	95383.3	14098.3	95451.7	234912	92616.2	174954	44008.3	29092.4	40324.7	24907.8	167862	34784.7	27564.9	105238	112939	44909.1	63161.3	48170.3	68649.2	44341	27440.9	167387	18705.2	227201	97166.1	53769.1	200318	42113.4	41465.8	59494.5	97275.1	665693	47182.5	63507.2	45370.7	48811.5	30818.2
P_P11717	P11717			IGF2R	47937.2	91453	74340.6	73020.7	87045.5	125765	77169.2	147566	83005.2	38099.6	82270.6	165540	74063.6	322431	61614.1	50790.6	75940.7	66980.6	90654.4	83378.6	313617	75312.8	158280	47066.3	53080.7	58460.8	76680.7	107497	78736.3	124387	80820.4	164654	54264.9	55807.7	177147	75759.6	52558	60346.4	124288	66120.2	148163	87590.6	60077.2	67455.3	57367.3
P_P00367	P00367			GLUD1	87894.4	139919	74124.1	115142	102854	235655	107992	91462.4	110979	12937.4	96351.5	281245	67614.5	116284	110245	36149.3	25558.6	97733.3	225349	90785.7	37016	241614	174807	83554.4	98915.4	113085	117038	36397.8	54212.8	313156	109114	199478	180060	46987	58260.5	102224	60765	166978	141538	133591	75276.1	72438.9	109017	140361	99099.6
P_P14854	P14854			COX6B1	149610	194754	111124	96136.7	65025.2	173363	58963.2	147041	425210	22118.1	156788	205865	79308.9	171690	44753.8	72177.1	27172.8	#N/A	#N/A	48026.7	74922.5	183243	248649	#N/A	#N/A	#N/A	#N/A	25580	65352.2	121912	49438.5	104799	88344.1	80122.9	85470.3	#N/A	#N/A	89307.1	196798	82705.7	113030	67362.5	#N/A	93089.4	76657.5
P_P84103	P84103			SRSF3	144484	163530	183596	291993	95724.7	166857	76308.8	96808.6	100288	72071.6	137025	127769	151815	126946	176615	189950	109409	113192	132030	126003	96561.7	89554.5	101887	147502	136874	120667	62336.3	111182	102136	199854	83167.7	164604	92462.6	104100	99274.8	98384.7	124402	140135	91559.9	102204	144343	109208	103541	93235.2	84456.1
P_Q96PU5	Q96PU5			NEDD4L	253475	99424	272767	214486	148185	85399.5	415085	177961	#N/A	#N/A	283852	99605.9	316184	106794	#N/A	#N/A	#N/A	274816	58252.8	#N/A	#N/A	#N/A	#N/A	326120	312395	315218	37034.7	#N/A	#N/A	#N/A	#N/A	#N/A	#N/A	#N/A	#N/A	432377	95797.9	221899	158875	360930	137087	301377	240886	196155	#N/A
P_P15529	P15529			CD46	52868.1	84613	63522.2	168771	24663.8	120920	36452.4	136481	199270	33064.2	57392.7	106162	31368.1	202950	65513.8	34791.2	55914.5	#N/A	#N/A	72086.6	171741	116523	165280	#N/A	#N/A	#N/A	#N/A	57814.3	66529.6	140523	39824.8	128812	79104	32062.5	180591	#N/A	#N/A	55214.3	151884	21294.3	128367	24669.6	#N/A	50609.5	52829.1
P_P10599	P10599			TXN	111822	106461	85612.1	50170.4	113458	62234.4	90804.3	40473	62197.3	656413	74032.1	63918.1	86058	84509.4	150434	135901	251476	72459.8	147273	203810	138686	50971.1	85488.4	88112	139825	56107.6	175766	205660	90589.5	88253	95365.9	59484.1	104442	195724	75454.9	214797	153515	51766.1	64331.1	90266.5	57982.6	184126	83279.8	103658	78937.5
P_Q9BSJ8	Q9BSJ8			ESYT1	83360.1	145872	105888	195226	77328.6	223327	127884	123457	98782.1	35266.5	62945.3	162841	57160.1	142811	129999	87955.5	74116.5	86619.3	198115	119823	99591.9	214114	191226	73891.3	91069	56339.7	145990	129763	83985.1	170676	108210	139231	269332	89367	94315	71972.5	87581.4	98992.3	127407	215133	49621.7	54387.7	72418.5	51460.8	115656
P_P06731	P06731			CEACAM5	32010.3	92575.6	43033.3	40290.9	20046.5	57198.9	35889.2	182747	42014.8	30792.7	30811.1	16500.8	30967.3	96079.3	92281.9	48166.2	33372.8	27232.2	545849	27604.7	114704	20248.2	205620	35687.9	96749.8	67935.5	93078.5	56854.2	43866.3	547816	56133.7	30266.7	27673.1	67606.4	33159.6	49463.1	63933.5	23135.9	27897.3	19652.9	184878	36869	51336.6	42724.1	37336.2
P_P51608	P51608			MECP2	193997	152430	273343	484810	121773	111066	307973	77729	138603	417506	244102	89951.1	311837	67722.6	67517.1	149486	106880	202080	59640.3	418757	97984.8	580301	161842	262638	100604	277111	31395.4	266285	205666	50341	186726	175974	1.2381e+06	239235	70373	263008	73618.3	224864	54027.3	564321	109153	185186	192383	172092	206702
P_P27708	P27708			CAD	92163.7	124521	131195	130017	71157.6	204006	137169	136039	73796.6	44625.9	85053.5	134389	111030	148558	280193	124995	114944	88825.1	146459	103034	85668.1	137758	123998	128814	112070	68268.4	238755	97538.4	90531.1	174919	112336	127992	168845	89664.6	124101	77544.4	91476.2	146913	136293	86494	91923.2	76356.1	89817.9	90742.5	95683.2
P_P07099	P07099			EPHX1	69795.1	144137	74516.6	157584	69619.9	139020	87596.1	122215	91147.2	9043.22	72208.3	257728	56073.2	228942	35619	20364	21530	70592.5	110591	53955.3	168873	107719	266312	49496.4	66784.8	58692.1	98583.8	132507	52212.1	91232.4	70127	219131	123360	37247	139929	67378.7	44289.9	82741.9	121562	57716.6	81349.9	50296.6	33645.5	50531	33932.5
P_Q15067	Q15067			ACOX1	#N/A	#N/A	#N/A	#N/A	#N/A	#N/A	#N/A	#N/A	#N/A	#N/A	#N/A	#N/A	#N/A	#N/A	75941.8	49482.3	156228	26728.5	70513	#N/A	#N/A	#N/A	#N/A	26090.3	66320.4	37044.1	63692.7	48965	51281.4	213034	#N/A	#N/A	49990.5	52077.4	72315.1	33959.9	273963	#N/A	#N/A	#N/A	#N/A	#N/A	26009	#N/A	#N/A
P_O43760	O43760			SYNGR2	72921.8	137259	61019.6	165053	49620.7	149480	41237.3	110076	141374	81450.5	62779.1	212987	43365.4	205977	67617.7	86797.9	67667.4	65664.7	93581.4	121438	158815	128522	191851	22402.7	39745.7	29001.6	190182	149835	83342.1	136560	48208.9	131638	189008	104304	177213	20554.4	18984	77380.1	99546.8	39785.4	114929	44950.7	43541.4	68365.3	31570.8
P_Q08211	Q08211			DHX9	95661.2	92472.1	99432.6	85943.3	114853	109919	107763	192780	87150.6	63391.1	88847.2	80623.5	93023.9	96404	274194	103627	134013	111148	149565	116038	77992	184849	74077	95678.9	152925	121392	451016	121735	143713	135468	175321	113603	119894	103308	93646.9	103693	156280	86482.6	128415	109335	87746.5	111553	111593	159165	139252
P_P51571	P51571			SSR4	55492.6	139012	126520	216629	62443.2	241092	74867.1	155819	110543	#N/A	109473	218101	74261.2	186964	54923.1	53046.6	52055.8	59729.8	105269	69713.1	147715	173132	114386	10884.6	27316.3	56435.7	77399.2	77720.9	56091.3	204031	87057.8	110681	136722	59244.1	77521.7	33265.5	34470.1	73989.3	142801	66686.7	90813.4	74038.6	44134.4	57757.2	80903.4
P_P62841	P62841			RPS15	129238	77642.7	225960	142319	193257	134072	216103	62756.2	201553	164378	141239	91044.1	183745	158215	98037.9	196662	335187	#N/A	#N/A	226390	117126	566979	125447	#N/A	#N/A	#N/A	#N/A	178215	248992	100781	111931	90105.4	220481	312609	151944	#N/A	#N/A	208781	78943.2	522556	115197	178775	#N/A	84435.9	90780.5
P_P08183	P08183			ABCB1	#N/A	#N/A	#N/A	#N/A	17256.5	171027	#N/A	#N/A	#N/A	#N/A	112336	78707.6	222937	42219.3	#N/A	#N/A	#N/A	121238	201304	#N/A	#N/A	#N/A	#N/A	110374	107931	99242	272302	#N/A	#N/A	#N/A	#N/A	#N/A	#N/A	#N/A	#N/A	112335	136651	#N/A	#N/A	343544	26538.8	116030	109861	#N/A	#N/A
P_P53396	P53396			ACLY	99740.9	82765	109178	95778.2	120177	113553	124467	163760	81870.5	104993	90938.5	116527	109689	81830.7	123377	157769	110233	149457	136426	107884	74560.1	162677	74495.7	140502	153605	135465	501451	78259.6	111936	117024	106972	116155	109204	95535.6	57463.8	121805	155880	124827	99943.8	134852	102613	109907	138452	89119.9	97996.3
P_P37837	P37837			TALDO1	106288	119007	114223	158987	101641	281986	115250	141483	97224.3	76564.4	99531.6	164140	86760.6	100417	175489	126562	73787.5	141964	115890	149092	63066.4	326928	100891	136480	140508	137575	267199	119608	125100	86038	106678	116184	158565	148075	116039	141923	124358	130121	133385	144983	75812.8	108586	114761	89383.5	102029
P_P22087	P22087			FBL	134502	139621	146250	308998	70925.8	267043	94262.9	153630	144088	45248.8	70119.8	115403	95796	95639.4	315931	105090	119554	116174	144209	100795	71383.6	234405	143419	95044.4	128328	50009	122269	140432	111586	172072	77607.7	132443	241225	79800.8	82885	44879.8	53069.1	107905	90785.3	82620.2	66976.1	64474	52528.9	90339.9	70579.8
P_Q6P9G0	Q6P9G0			CYB5D1	#N/A	#N/A	#N/A	#N/A	#N/A	#N/A	#N/A	#N/A	#N/A	#N/A	#N/A	#N/A	#N/A	#N/A	41399.8	132131	177468	#N/A	#N/A	#N/A	#N/A	#N/A	#N/A	#N/A	#N/A	#N/A	#N/A	101763	212150	84394.9	#N/A	#N/A	13134.8	126075	125102	#N/A	#N/A	#N/A	#N/A	#N/A	#N/A	#N/A	#N/A	#N/A	#N/A
P_P42224	P42224			STAT1	62672.2	78244.3	103058	74911	67487.1	92043	116446	198271	83232	80058.2	58044.9	236161	62156.5	165376	936809	171338	118543	120419	63323.9	132078	170002	244324	76837.9	50967.7	66828.5	54641.6	118046	69073.2	77212.4	146650	116961	74012.6	54392.3	75065.1	54068.9	59450.1	105856	82024.3	322169	137801	207260	49154.9	70158.6	39930.9	155230
P_P07357	P07357			C8A	116985	78114.6	139254	68672.8	137203	49090.3	171814	258835	62833.7	43090.6	72295.8	89222.9	113967	70174.4	67468	64070.7	225982	99914.5	148995	121732	166669	52682.8	80027.6	211010	170595	121298	365013	90552.4	117706	45091.2	135317	72757.6	48833.8	65214.4	79172.2	133651	198796	148271	108710	108735	121370	88747.3	117391	79623.4	122837
P_P54868	P54868			HMGCS2	65696.9	104974	65900.7	189903	76245.9	331876	37132.4	336233	67599.6	73471.8	42204.7	44861.7	67433.6	218119	309359	26987.4	39725	22146.3	191355	43398.2	70053.6	24929.2	123851	33314.1	94968.5	42231.9	201361	14971.2	32801.7	40965.1	363692	163978	10751.8	25519.6	23813.8	32048	92275	36701	51569.8	34349.6	37801.1	54640.6	65678.2	75111.4	54080.1
P_Q9H9B4	Q9H9B4			SFXN1	84057.2	129622	136210	248641	108656	141767	79592.9	144244	206501	92072.2	140792	153602	129565	166458	92677.4	91691.7	79711.5	111643	106154	160127	113816	321076	173384	91108.8	62562.5	138943	68036.1	129899	104858	139012	165181	118939	325921	118308	106297	87746.6	100417	112092	166880	95677.2	105256	89973.6	96554.1	122725	141444
P_P21589	P21589			NT5E	109598	82851.3	198255	142374	71580	187430	176810	209968	149054	92651.4	211181	187908	140794	99436.8	48161.3	82000.7	106860	115011	77456	83800.3	150632	213600	182587	96450.4	69281	192897	53724	117409	91597	70551.8	77677	163863	174352	144209	82656.8	157498	62880.1	106936	191397	192567	197369	92677.4	98686.4	94294.3	86109.7
P_P63000	P63000			RAC1	62163.9	123156	91292.5	143360	60174.7	162810	83581.9	135558	136712	142946	108616	120724	71991	128367	79871.5	56531.4	106227	95344.9	197790	108731	66828.7	133168	175428	78906	90370.3	49238.8	193389	94203.6	74932.6	89177.6	76328.6	85997.1	165490	60129.5	141767	82513	90069	102844	134335	80003.3	80939.3	72827.5	70537.2	88026.4	46103
P_P32320	P32320			CDA	#N/A	#N/A	#N/A	#N/A	47411.9	105065	#N/A	#N/A	#N/A	#N/A	119632	128996	38610.5	73851.6	#N/A	#N/A	#N/A	#N/A	#N/A	#N/A	#N/A	#N/A	#N/A	#N/A	#N/A	#N/A	#N/A	#N/A	#N/A	#N/A	#N/A	#N/A	#N/A	#N/A	#N/A	#N/A	#N/A	#N/A	#N/A	37943.3	197905	95915.7	#N/A	#N/A	#N/A
P_P33240	P33240			CSTF2	#N/A	#N/A	#N/A	#N/A	#N/A	#N/A	#N/A	#N/A	#N/A	#N/A	#N/A	#N/A	#N/A	#N/A	25434.8	78673.4	146042	#N/A	#N/A	#N/A	#N/A	#N/A	#N/A	#N/A	#N/A	#N/A	#N/A	77162.1	148160	97871.7	#N/A	#N/A	11326.1	89386.4	135255	#N/A	#N/A	#N/A	#N/A	#N/A	#N/A	#N/A	#N/A	#N/A	#N/A
P_Q9H8H3	Q9H8H3			METTL7A	139920	170467	155135	230560	88396.6	90437.5	73817.9	106961	514539	67022.8	205316	227682	102441	225682	47787.3	61572	76936.9	125444	67008	177414	147929	299714	271020	59425.5	20848.5	210913	32262.5	164444	126535	89626.6	149231	167764	220203	63039.1	186928	121790	29594.5	135708	114865	62549.5	73348.2	63265.3	195627	224744	136473
P_O95996	O95996			APC2	#N/A	#N/A	#N/A	#N/A	4288.71	38334.3	#N/A	#N/A	#N/A	#N/A	68790.8	63708.2	218764	1138.67	#N/A	#N/A	#N/A	#N/A	#N/A	#N/A	#N/A	#N/A	#N/A	#N/A	#N/A	#N/A	#N/A	#N/A	#N/A	#N/A	#N/A	#N/A	#N/A	#N/A	#N/A	#N/A	#N/A	#N/A	#N/A	96096.1	401123	508059	#N/A	#N/A	#N/A
P_O14525	O14525			ASTN1	#N/A	#N/A	#N/A	#N/A	129455	48722.6	#N/A	#N/A	#N/A	#N/A	67584.6	65975.1	115024	76074.3	#N/A	#N/A	#N/A	107063	78891.5	#N/A	#N/A	#N/A	#N/A	86922.1	142217	165581	4310.64	#N/A	#N/A	#N/A	#N/A	#N/A	#N/A	#N/A	#N/A	106986	449172	#N/A	#N/A	28224.7	143024	241112	85337	#N/A	#N/A
P_Q9UI09	Q9UI09			NDUFA12	105738	160476	121495	166441	64308.2	111067	86544.8	165154	242745	55354.5	127603	195295	59085.1	154308	#N/A	#N/A	#N/A	96756.4	97518.6	111312	214377	162123	169241	75850.4	58873.4	116307	24315.9	#N/A	#N/A	#N/A	61371	109834	#N/A	#N/A	#N/A	119017	46142.6	104591	188501	110140	99224.4	60390.1	109637	150941	89273.3
P_P29536	P29536			LMOD1	183036	132202	407248	310226	204693	119646	1.38275e+06	137563	161945	103622	242439	101279	313370	104709	146107	399718	195450	246623	99399.7	147879	75622.6	160509	107344	258541	121711	245281	53071.4	149111	221340	99024.9	58362.1	130515	145574	791146	110528	452794	48006.6	227487	146270	1.94736e+06	193692	236481	540036	154352	280437
P_Q8NBJ4	Q8NBJ4			GOLM1	63065.5	89366.4	49207.5	339738	29000.2	55560.7	48247.7	96397.2	118624	51044.8	48885	49510.7	51046.1	251665	65564	37820.1	48575.2	31242.6	35661.9	32750.9	116380	29813	228313	25153.7	53341.4	26349.2	11786.4	62152.6	73324.6	227394	52124.3	85939.4	10057.1	61305.9	434647	32888.4	21651.1	52795.1	95285.8	27827.6	94924.7	37772.3	26816.8	106682	85659.2
P_P09543	P09543			CNP	107598	128167	150843	162774	105891	229318	206598	151104	109733	36471.5	89865.8	161287	118232	115019	140834	158638	163689	125940	109343	99302.9	115552	146448	135913	188259	104744	133499	112224	88052.9	116145	103595	145328	120372	150412	133944	104230	128400	88122	147135	162709	184965	82176.3	90027.4	138001	86509.3	149137
P_Q9NYC9	Q9NYC9			DNAH9	#N/A	#N/A	#N/A	#N/A	192669	43385.7	#N/A	#N/A	#N/A	#N/A	151443	55277.4	161818	179284	#N/A	#N/A	#N/A	#N/A	#N/A	#N/A	#N/A	#N/A	#N/A	#N/A	#N/A	#N/A	#N/A	#N/A	#N/A	#N/A	#N/A	#N/A	#N/A	#N/A	#N/A	#N/A	#N/A	#N/A	#N/A	103984	224130	257413	#N/A	#N/A	#N/A
P_P17301	P17301			ITGA2	57255.4	89203.4	82059.4	130822	48595.2	76222.6	51587.1	148685	85469.2	57244.7	68839.3	82398.5	50165.6	157944	76120	50722.2	92298.1	70875.3	188032	51702	193380	51420.7	110426	67305.6	75712.5	80416.9	57503.6	76079.5	64443.6	231003	82194.9	96490.4	45524	52366.9	231738	74311.9	83400.8	56737.8	89631.3	45837.8	192147	64338.1	68014.6	79508.5	88265
P_Q12797	Q12797			ASPH	78038.7	116756	94532.1	143093	84379.2	123171	111102	102375	103817	81625	86114.2	83407.9	84673.7	140881	101883	93488.5	85836.3	88122.8	163374	100675	82982.7	93450.1	176317	112969	88767.2	74558.1	117194	95541.3	84265.2	287540	121651	126291	143956	104447	132610	109350	112775	121544	132227	141075	80336.2	67139.7	99521.4	81123	91126.9
P_Q9UGI8	Q9UGI8			TES	202372	146588	237798	144822	131624	166088	235874	104271	122440	#N/A	145676	107032	183993	73377.2	158880	309140	138412	242556	117059	87644.1	75143.8	186330	106124	267927	155585	201699	72185	103671	221767	115007	68976.1	153268	92159.8	378204	104238	337713	160578	236218	98932.4	636691	188292	156159	257979	167649	209215
P_Q8IWA5	Q8IWA5			SLC44A2	97553.3	104261	78680.9	147558	75996.9	111308	39050.7	136750	183252	15008.8	96228.1	112061	71448.3	139026	29929.8	40293.9	66650.1	#N/A	#N/A	92653	152672	174934	181836	#N/A	#N/A	#N/A	#N/A	136405	76344.8	97025.4	86000.4	208338	178872	66160.6	213789	#N/A	#N/A	80868.2	71303.3	36284.1	89731.9	56575.2	#N/A	80718.3	37793.6
P_P42892	P42892			ECE1	228539	133300	144043	59318.3	374700	89741	186792	66344.4	#N/A	#N/A	179975	71681.2	246471	235730	#N/A	#N/A	#N/A	#N/A	#N/A	#N/A	#N/A	#N/A	#N/A	#N/A	#N/A	#N/A	#N/A	#N/A	#N/A	#N/A	#N/A	#N/A	#N/A	#N/A	#N/A	#N/A	#N/A	168657	129925	84180.7	198614	347140	#N/A	582174	#N/A
P_P38117	P38117			ETFB	82346.6	125694	73338.1	102151	106159	226940	67991.3	109721	152529	22322.9	88593.1	238793	86638.9	131756	220160	55538.4	50212.3	97566	178072	255728	68988.8	206919	186391	97773.5	163142	104446	154799	84500.7	58195.7	50263.8	181047	152278	108950	55005.2	117190	80445.5	93856.5	81908.6	98979.2	106683	59422.7	80172.3	92225.7	65830.7	82184.7
P_O14979	O14979			HNRNPDL	390676	287012	193436	175930	68782.5	164886	88384.6	141160	111070	117827	69516.8	179755	120451	89386	114801	296110	135235	261456	76440.5	93382	122709	56613.8	78444.8	242006	91152	167299	73994.5	63167.1	154129	92597.3	94263.4	112804	53604.7	99772.1	62854.7	142640	104462	223458	75645.4	85264.6	143708	101804	157157	95332.9	191352
P_Q8WXG1	Q8WXG1			RSAD2	154011	137684	232098	130382	#N/A	#N/A	103974	141929	#N/A	#N/A	#N/A	#N/A	#N/A	#N/A	#N/A	#N/A	#N/A	#N/A	#N/A	#N/A	#N/A	#N/A	#N/A	#N/A	#N/A	#N/A	#N/A	#N/A	#N/A	#N/A	#N/A	#N/A	#N/A	#N/A	#N/A	#N/A	#N/A	226265	77290.7	#N/A	#N/A	#N/A	#N/A	175296	#N/A
P_Q5UCC4	Q5UCC4			EMC10	138871	99681.2	113180	75649.7	210238	79495	155437	101496	144879	13943.4	144825	81702.7	164213	131482	65775.2	119509	187424	147782	178223	122059	181950	36994.4	84404.4	147722	150975	221599	56258.6	174136	162094	169324	373875	94854.3	143321	137483	155652	146734	196864	136818	112956	77524.6	161993	275772	177929	293138	214555
P_Q8WZ42	Q8WZ42			TTN	278492	74614	21103.8	59953.8	105585	135605	121285	128218	229358	31430.1	106432	155596	133298	171533	101009	144888	220890	79753.5	70520.8	257931	204620	53355.7	73358.3	124764	133081	68716.2	99739.6	105925	118798	77483.8	136364	109157	153106	160964	151521	89490.3	55036.5	207105	139867	109930	218574	150414	97173.5	240470	149790
P_P08708	P08708			RPS17	92410.3	105669	103299	223042	55745.5	187402	84043.1	240565	96375.2	66634.2	70082.8	84154.7	72508.9	122851	152696	70343.1	72961.8	52395.5	79253	95399.1	112505	148867	88665.2	53622.5	86512.2	49461.5	131439	84264.6	62380.6	152534	91226	95210.3	88591.3	80392.4	113317	66519.4	86112.3	78330.5	172808	104080	79657	53832	63880.1	91799.7	86342.2
P_P19784	P19784			CSNK2A2	136248	113386	100170	118153	147066	73024.2	63022	124758	53365	259085	156334	74458.6	121990	134848	100360	141193	198464	#N/A	#N/A	66009.1	97601.1	74522.5	34095.3	#N/A	#N/A	#N/A	#N/A	308700	175035	150033	68529.6	75335.7	103063	200712	121517	#N/A	#N/A	97285.5	133203	97594.7	104521	116312	#N/A	51229.7	74647.4
P_Q15366	Q15366			PCBP2	196584	177252	166103	96303.6	58136.5	153743	132810	120048	101576	80906.1	73253.9	142067	99908.3	92858.7	153426	204239	172691	187141	90355.8	96580.6	53267.7	141530	93000.4	209848	150608	105334	190695	94288	218788	93629.3	75477.1	84779.9	71680.9	132513	81476.8	124668	167949	190598	136396	109767	117160	81797.1	123802	105162	135193
P_Q5XKP0	Q5XKP0			MICOS13	73354.7	95994.5	97901.4	126203	81127.6	190286	91702.1	87813.3	188219	68065.1	111350	139875	87015.7	137430	#N/A	#N/A	#N/A	#N/A	#N/A	101631	88307.2	147549	199340	#N/A	#N/A	#N/A	#N/A	#N/A	#N/A	#N/A	106546	112796	#N/A	#N/A	#N/A	#N/A	#N/A	86400.6	129262	97022.9	72674.3	83699.9	#N/A	134511	98965.1
P_P13489	P13489			RNH1	93219.9	110032	140248	120605	116594	217719	312362	99464.5	76961.8	29981.4	85217.2	101270	115178	94250.7	129957	88054.3	75726.4	80454.1	139539	124677	97007	217981	120364	128524	123258	97976.1	283580	103350	102068	114009	101374	160472	192550	211195	83346.4	116101	128162	140392	106106	700271	87690.1	140751	76164.8	94202.2	111857
P_Q76NI1	Q76NI1			KNDC1	218835	80840	120361	35594.5	253075	82902.2	442313	126807	227869	3263.81	161798	82010.5	201039	128159	42478.7	187834	141966	210028	141010	88784.6	208004	18643.2	33659.7	283645	244661	237529	95255.1	257209	307306	72596	144475	81164	46313.9	921214	181334	267842	271669	121471	116377	181223	161390	251059	254946	419966	411192
P_P46459	P46459			NSF	79484.4	80816.2	127284	106827	106212	175838	113287	107859	159701	23311.6	72954.1	118326	92261.4	95796.8	235718	210846	114977	106244	123219	94135.6	155612	95337.7	93564.5	98817.8	123048	100749	319414	102579	119648	137306	266448	98595	64997.6	112645	111761	79865.4	124243	121852	92540.5	139225	80159.8	98528.7	112408	131090	212006
P_P41219	P41219			PRPH	216524	160422	533298	160403	664432	73213.2	2.61535e+06	102635	386730	55834.7	255375	182817	375007	199213	31233.3	160521	100971	188923	78749.9	75687.1	61316.8	28309.9	188051	476664	99739.2	156202	31620.1	124341	119996	44030.2	131215	182297	33737.2	413539	220343	246052	84206.3	345279	151758	1.18463e+06	102906	242334	157968	220289	204078
P_Q9HD42	Q9HD42			CHMP1A	113274	131476	156439	171710	97794.4	130269	149957	112847	178594	89425	237902	105214	137545	137828	99094.1	102383	114485	119215	71728.5	174161	137946	171717	166821	119337	102416	137395	78135.9	75405.1	97803.7	85732.1	121837	146514	223638	128208	101721	100997	88226.1	130627	181538	154175	122427	125974	113901	113084	110746
P_Q3MIW9	Q3MIW9			MUCL3	113138	276140	84726.5	45861.9	172220	32035.6	127201	41537.8	#N/A	#N/A	136108	62774.5	247693	47715.9	52033.3	144661	197257	#N/A	#N/A	#N/A	#N/A	#N/A	#N/A	#N/A	#N/A	#N/A	#N/A	137109	226909	122464	#N/A	#N/A	61498.5	178710	158804	#N/A	#N/A	95579.5	95020.9	73500.1	236051	386972	#N/A	248301	#N/A
P_O75251	O75251			NDUFS7	118736	144411	128952	130550	107726	131564	80159	131858	276292	69485.3	149462	154820	86087.3	194653	88153.6	99638	89005.5	120680	113017	112318	113028	313583	219794	103998	81422.4	145694	63362	120213	119596	112829	69069.6	124898	203037	92557.8	130798	103995	56359.2	87608.3	139942	100427	66284.1	71141.9	157778	196035	180662
P_Q5T749	Q5T749			KPRP	116374	246187	36769.9	17784.3	115587	26702.7	45921.3	18436.7	49586.1	769260	43121.9	23760.6	92357.5	106133	94166.7	175008	265758	122897	52939.9	196194	84029	19039.9	31818.6	75826	130571	73444.3	12892.4	200072	120369	68560.3	82091.8	46485.8	131514	178983	92578.8	123178	139254	53416.1	64027.4	61577.5	66563.3	180739	139626	189811	98076.4
P_Q9Y4L1	Q9Y4L1			HYOU1	167711	68021.3	89195.2	85546.1	79824.9	134122	62508.4	89549.5	115333	#N/A	71686.7	112627	69072.4	67220.7	118023	86536.3	78798.1	120567	93955.3	91518.3	162344	91440.3	69723.8	115127	118807	104671	342346	58937	81827.4	325003	40350	70667.5	62883.6	93746.3	69486.7	118241	114203	54628.7	73302.7	73368.4	65968.4	77789.4	129285	43876.8	67802.9
P_P31040	P31040			SDHA	67342.8	86502.5	74339.7	96031	118364	100508	81071.7	100953	164559	23800.6	103258	200013	79971.8	143616	60615.6	76222.8	101277	90381.4	165296	89223.4	88612	157263	142866	61810.3	118722	101060	102438	47660.4	74314.1	156003	84036.2	156544	53856.1	76963.6	75110.2	100154	136178	67357	185957	75911.4	65420.2	83261.6	107188	113939	87277.7
P_Q9UII2	Q9UII2			ATP5IF1	#N/A	#N/A	#N/A	#N/A	38744.7	142728	#N/A	#N/A	31429.2	10684.8	22748.9	232947	40399.7	66013	#N/A	#N/A	#N/A	#N/A	#N/A	22065.9	19033.1	123363	206493	#N/A	#N/A	#N/A	#N/A	#N/A	#N/A	#N/A	18338	241340	#N/A	#N/A	#N/A	#N/A	#N/A	#N/A	#N/A	37505	25490.1	35840.4	#N/A	#N/A	4621.02
P_P14324	P14324			FDPS	#N/A	#N/A	#N/A	#N/A	#N/A	#N/A	#N/A	#N/A	#N/A	#N/A	#N/A	#N/A	#N/A	#N/A	#N/A	#N/A	#N/A	30689	50381.7	#N/A	#N/A	#N/A	#N/A	33409.3	72254.5	29500.6	245135	#N/A	#N/A	#N/A	#N/A	#N/A	#N/A	#N/A	#N/A	23730.5	103443	#N/A	#N/A	#N/A	#N/A	#N/A	30430.9	#N/A	#N/A
P_P27338	P27338			MAOB	92273.5	188583	122302	267749	60727.1	54490.1	98916.4	102527	182044	46980.8	108444	101593	66855.4	152829	36821.1	74233.2	102345	102179	61258.4	89584.5	112770	155310	301681	62700.9	52573.2	79318.7	21842.6	124454	123304	63114.8	86172.8	208557	91966.8	130076	135784	84415.3	80649.2	98066	86531.6	106871	96389.7	73532.4	96396.9	128014	81295
P_O75844	O75844			ZMPSTE24	42151.2	100803	83612.3	175757	20779.4	135080	31233.8	140231	69077.4	21520.5	52679.3	196012	28189.8	231884	92078.5	60065.1	62117.2	67605	60036.3	74608.9	208136	142655	168966	17753.6	31077.5	34245.6	80511.1	59782.2	65542.8	84444.4	43466.4	107577	116940	51718.6	157943	38777.1	32835.4	58252.4	130402	34616.2	110802	25128.6	38555.8	34235	31060.2
P_O75915	O75915			ARL6IP5	25883.1	132270	44765.7	140243	21858.1	148047	30309.4	91053.8	49457.4	#N/A	44077.4	286028	29111.9	241014	27275.2	29203.2	31073.9	55765.2	101136	142818	69199.7	392255	251694	29175.1	25868.4	27054.3	42922.7	54778.3	39398.5	93595.6	66781.5	159846	341719	48881.9	119266	44589.9	18059.8	54883.7	98021.6	50653.9	68940.1	23220.1	39809.8	16872.8	20944.8
P_Q969Z3	Q969Z3			MTARC2	139109	112573	144111	172173	327857	101582	99720.8	108128	788347	123306	411719	93200.6	236096	179475	123337	158244	147550	158929	72897.7	197538	87303.1	153837	221745	250786	93853.7	460290	27282	302976	178871	110263	222055	131097	209462	158039	184101	268474	39531.7	146512	97833.5	87714.7	127131	223120	659386	449556	464050
P_O43684	O43684			BUB3	184957	165575	128171	163453	102565	132207	61001.1	143015	80929.5	151960	84326.4	149156	99337.4	84408.6	114876	197981	125305	122532	91251.4	80730.6	108238	98591.5	107609	126823	106102	80029.8	120776	39006	78088.4	85292.9	99401.4	123290	69966.4	59162.3	77287.7	72964.7	116005	101556	80602	54284.2	97108	98794.9	88944.8	96153.2	84133.5
P_A6NEE1	A6NEE1			PLEKHD1	130429	124199	155007	147642	155653	86655.9	756088	103811	#N/A	#N/A	106843	90664.1	210515	103573	59277.3	88520.9	62369.5	#N/A	#N/A	#N/A	#N/A	#N/A	#N/A	#N/A	#N/A	#N/A	#N/A	142015	126589	42374.1	#N/A	#N/A	109711	769196	375994	#N/A	#N/A	193352	75105.6	773728	74420.1	142561	#N/A	96859.8	#N/A
P_Q5D1E8	Q5D1E8			ZC3H12A	#N/A	#N/A	#N/A	#N/A	129501	128662	#N/A	#N/A	#N/A	#N/A	334379	82029.7	475059	45663.8	#N/A	#N/A	#N/A	#N/A	#N/A	#N/A	#N/A	#N/A	#N/A	#N/A	#N/A	#N/A	#N/A	#N/A	#N/A	#N/A	#N/A	#N/A	#N/A	#N/A	#N/A	#N/A	#N/A	#N/A	#N/A	522735	211071	106520	#N/A	#N/A	#N/A
P_O00483	O00483			NDUFA4	142874	112652	172315	140798	196776	160740	78045.1	146303	516339	95098.2	357529	162675	147331	158265	88110.2	75089.8	60439	143946	65974	169885	163629	421518	164962	102756	108769	186880	57729.9	104964	136559	111301	109514	127683	212951	46490.6	130433	151898	59895.5	91491.8	120173	87123.3	69952.5	72687.6	191766	199147	197936
P_O43169	O43169			CYB5B	123778	106918	92133.8	82727.4	208524	180261	58064.1	97393.5	134040	38072.3	101474	57272.5	128005	131236	#N/A	#N/A	#N/A	141012	117334	95427.1	134109	85606.5	100211	80646.5	98695.7	138779	49552.7	#N/A	#N/A	#N/A	216936	186198	#N/A	#N/A	#N/A	122781	227620	86051.3	104822	38507.5	152157	193291	107911	174881	122789
P_P12235	P12235			SLC25A4	110954	115510	171493	159487	151029	94771.3	266917	152325	725407	110486	316947	106780	160554	114001	41495.5	116669	123220	118298	56574.5	130131	119520	81158.4	162875	188998	81974.2	209326	56827.9	92535	116541	54098.3	76567.4	128861	104589	275299	193230	293707	45478.8	183266	201778	304721	130427	71120.7	221053	225366	173390
P_Q14789	Q14789			GOLGB1	94963.2	129242	97940.6	137887	127289	86700.5	95259.3	101678	78841.7	39233	92764.6	73753.8	137839	141894	99088.3	89415	98516	111231	141914	83110.2	80814.7	102447	160172	111297	97112	100771	56540.4	93179.1	112338	198365	106871	103327	118794	88347.1	245010	109919	113115	116515	87078.1	78916.4	114026	116011	94554.8	105599	103844
P_Q86VP6	Q86VP6			CAND1	60856.9	51606.2	54032.9	69727.1	101481	95230.7	120269	54359.7	74567.8	72220.6	71321.6	63182.1	82718.3	56463.8	76491.9	30568	47379.1	126089	115636	94874.4	59361.3	150882	76559.2	126711	185235	117567	775220	54863.6	36090.3	60746.4	87605.7	75887.8	69704.6	36982.3	52398.2	114487	174999	44041.3	64618.5	125227	54927.1	87756.4	130225	60144.4	65820.2
P_Q9NZT1	Q9NZT1			CALML5	#N/A	#N/A	#N/A	#N/A	142701	36610	#N/A	#N/A	#N/A	#N/A	63147.7	39556.8	94631.6	114973	296804	86267.3	334098	#N/A	#N/A	#N/A	#N/A	#N/A	#N/A	#N/A	#N/A	#N/A	#N/A	191885	162838	120743	#N/A	#N/A	151810	267907	82050.9	#N/A	#N/A	#N/A	#N/A	68418	81687.8	319806	#N/A	#N/A	#N/A
P_O60264	O60264			SMARCA5	97038.7	107590	120330	186960	68996.7	256200	99223	131095	98240.5	23009.6	90564.8	83367.2	113138	85212.3	247298	101183	101902	119017	98907.1	249240	69471.4	438951	124473	115544	96417.9	75345.9	127441	87983.7	129120	173246	149517	115029	603593	124153	95744.7	119638	106239	156308	127252	134539	85671.6	70914.5	82963.9	136183	93080.4
P_P01834	P01834			IGKC	213082	99848.9	211172	59728.7	160308	43873.5	294698	45997.1	115582	#N/A	134513	176999	153363	93064.6	#N/A	#N/A	#N/A	263428	147923	314102	#N/A	67453.3	49578.9	347571	319412	138812	94849.6	#N/A	#N/A	#N/A	#N/A	91784.1	#N/A	#N/A	#N/A	239584	118386	275298	163981	139538	108124	449010	219567	87086.1	#N/A
P_Q7Z2K6	Q7Z2K6			ERMP1	54235.2	120367	46623.7	189428	70629.7	73796.6	36018.5	111004	126883	44332.3	89174.8	98281.8	83770.8	188872	92346.7	46249.7	39561.8	47818.4	190565	50681.6	76242.3	51565.4	144325	19537.4	96842.3	50292.3	93705.3	74273.9	45515.3	115835	42941.8	178983	90117	32696.1	109915	67131	51990.8	44518.7	185611	51361.1	79573	64234.1	44034.8	65863	75133.3
P_Q15185	Q15185			PTGES3	36686.2	63463.4	70066.8	100151	45198	96143.8	56142	145008	37688.1	30171.7	65060.2	84585.6	49021.4	84098.9	395855	85665.8	61924.5	73774.9	65727.9	61286.5	184897	106521	61580.6	92863.4	117213	69338.1	324826	57125.4	33437.4	130330	68716	79496.5	61585.4	171180	47966.6	48612.4	165071	85563.6	206200	106147	137968	36792.4	41078.8	17259.3	62066.4
P_Q9UJS0	Q9UJS0			SLC25A13	58347.7	153445	64686.1	327728	66481.3	276339	47859.1	171869	338376	10328.1	128088	110365	70532.5	139544	117527	34337.4	55026.6	80769.4	94770.7	74802.2	41816.5	111996	140843	38395.4	70274.4	101992	115174	37731.1	58257.4	84954.7	67088	87241.1	72202.6	33298.8	100743	79195.4	58082.2	52800.2	86055.2	30166.5	61466.2	47957.4	98819.2	129907	102430
P_Q14152	Q14152			EIF3A	131045	80546	99887.1	87290.7	108551	113528	170183	103506	92811.7	54846.9	122453	124916	130234	133893	218832	134122	174156	106086	151524	109039	58626.3	127977	101653	167592	117500	130469	130553	109681	112448	206168	85934.4	131177	150065	225010	155606	160226	89058.2	127438	58452.1	244706	111427	104399	140118	78448.7	134281
P_O00571	O00571			DDX3X	124464	95178.9	108152	87437.9	80045.7	139599	108508	183955	55626.1	34033.1	81000.4	136071	118612	98459.7	261192	236851	167772	116944	87607.3	128852	42494.9	89370.8	75652.7	123456	175693	116615	94157.4	74237.9	111878	135582	46227.8	93144.9	180520	194618	88945.7	119535	152288	134650	124062	229479	171854	118332	137206	127817	114631
P_P01871	P01871			IGHM	141513	109135	423464	200241	129370	80985.9	194049	80696.1	181458	130631	95384.3	178969	153728	142070	50076.8	160617	88832.1	85273.2	96605.9	298291	93620.7	376511	117736	144432	148289	71216.9	29030.9	132932	145590	71489.3	159719	105831	273412	118427	154306	151617	62398.5	315829	168215	136179	110948	103014	153436	186504	85682.8
P_Q4KMQ2	Q4KMQ2			ANO6	89934.4	122562	93715.4	107390	43418.5	100449	86854.5	175829	128574	55921.3	68803.9	119650	52261.2	153682	53609.3	72985.8	55938.6	89633.4	90476.6	93264.5	225471	79211.1	167579	64876.5	64853.1	72239.4	73882.6	88634	71129.9	65793.7	98802.3	184256	85566.6	81147	85808.5	73488.2	81900.7	102516	140539	74848.8	97423.3	42131.6	63968.7	76827.1	59272.1
P_P84098	P84098			RPL19	94706.1	86833.2	199320	304124	117245	144112	149967	135510	202562	88484.1	106141	63158.1	202350	70963	184249	121791	142405	106206	89309.3	120580	98477.9	123384	78411.9	131132	106707	127525	160404	97795.9	122205	125125	99292.9	101040	77308.3	117321	92986	114318	123503	130243	88759.5	138707	68238.5	82004.1	138995	136702	185864
P_Q32M45	Q32M45			ANO4	#N/A	#N/A	#N/A	#N/A	96539.5	48879.7	#N/A	#N/A	#N/A	#N/A	40187.7	41622.3	81210	96121.5	31412.1	38338.7	173806	54212.3	80635.4	#N/A	#N/A	#N/A	#N/A	26803.5	68774.8	71722.7	16741.1	29406.6	54949.4	144864	#N/A	#N/A	1887.66	83178.4	93115.3	74698	394814	#N/A	#N/A	26613.7	82952.3	113533	48929.1	#N/A	#N/A
P_Q96N66	Q96N66			MBOAT7	50114	70901.9	94453.7	92518.3	80972.2	174121	78160.1	121609	118379	243517	104954	96542.2	85123.1	110214	57652.2	75142.3	69983.6	83003.3	97910	126396	157961	123924	226340	82265.3	77574.5	80876.1	55178.9	84716.9	122080	79430	100875	144231	128554	80816.2	104273	76184.8	45065.4	88380	99774.8	67508.9	76888.9	97521.1	83528.2	81989.1	179259
P_O15484	O15484			CAPN5	58215.2	134409	78937.3	183472	43935.8	64666.1	53587.5	89495.9	69157.9	24814.2	55752.7	62441.7	58451.9	147671	73605.4	53617.1	38408.1	80811.6	171624	33932.1	69537.4	19909.6	165620	70278.5	92810.7	82140.8	167933	59786.6	65663.7	288456	54383.6	89551.7	56885.9	56315.3	157380	78411.4	102901	56921.2	46597.6	41682.4	44941.2	47246.7	69922.3	47193	44017.2
P_Q70UQ0	Q70UQ0			IKBIP	58008.5	94134.4	74557.1	157067	35756.4	85215.6	48272.3	165150	#N/A	#N/A	65327	103640	70393	270806	162389	66933.6	148130	47771.6	100572	#N/A	#N/A	#N/A	#N/A	54889.6	24322.6	55926.9	24348.9	51590.9	44863.3	140120	#N/A	#N/A	90230.5	37544.5	112031	43275.8	31442.4	76656.7	119145	44833.5	114181	51299.7	29058	70689	#N/A
P_P56856	P56856			CLDN18	93383.1	187476	53560.2	505125	93777.8	11742.4	39785.7	51317.4	549075	45519.3	106279	69115.1	67644.7	152304	4353.45	65858.2	10630.8	97694.8	321040	28772.4	247575	7804.36	22563.6	26897.1	52642.6	159256	27335.1	12085.6	84152.1	110088	59396.7	31055.3	5320.46	40759.6	186356	74586.4	41253.4	61282.5	36259.8	12451.9	29469.1	39386	123241	203761	119499
P_Q9NVI7	Q9NVI7			ATAD3A	58840.9	135891	74022.2	176910	125142	149902	45880.4	146163	170631	26555.3	89657.8	86288.6	94516.7	158424	81191.7	38285.7	28834.9	60315	79239.1	104724	110360	144116	165702	49118.9	99620	45426.4	100801	56616.4	62771.6	83104.1	141968	117859	147491	47908.7	171761	51449.2	52854.8	74874.2	130740	65265.3	114672	121817	52901.3	71468	86893.6
[truncated: 3,803 more rows]
[truncated: 1 more columns]

## Sheet: Table S5. Tumor vs NAT DEP
Tumor-enriched matrisome						NAT-enriched matrisome
Category	Division	GENE	log2FC	p_value		Category	Division	GENE	log2FC	p_value
[truncated: 76 more rows]

## Sheet: Table S6. PCC-NOS vs Rest DEP
PCC-NOS enriched matrisome						Rest enriched matrisome
[truncated: 28 more rows]

## Sheet: Table S7. List of prot. in Set1
Table List of total identified proteins
[truncated: 2,318 more rows]

## Sheet: Table S8. List of prot. in Set2
Table List of total identified proteins
[truncated: 2,943 more rows]

[truncated: 3 more sheets: Table S9. List of prot. in Set3, Table S10 List of prot. in Set4, Table S11 List of prot. in Set5]
